# Supplementary material for: A unique spontaneously immortalised cell line from pig with enhanced adipogenic capacity
Source: NPJ Sci Food. 2025 Apr 20;9:52. doi: 10.1038/s41538-025-00413-y (PMC12010005; doi:10.1038/s41538-025-00413-y)
Supplement: Supplementary file 1 — Supplementary Data1 [file 41538_2025_413_MOESM1_ESM.xlsx]

## Sheet: Sheet1
Suppl. Table 1. Differentially expressed transcripts in FaTTy relative to parental cells
Name	ID	log2 Fold Change	Adjusted p-value
SMOC1	ENSSSCG00000002314	7.94288	2.01e-45
TRPA1	ENSSSCG00000006186	7.68413	0
BRINP2	ENSSSCG00000015515	7.0714	1.24e-10
SMPDL3B	ENSSSCG00000003582	6.91781	2e-24
CHI3L1	ENSSSCG00000015476	6.77704	1.36e-10
MCTP1	ENSSSCG00000025286	6.74992	2.52e-14
KCNN3	ENSSSCG00000006542	6.73791	6.25e-32
PLCH2	ENSSSCG00000029744	6.52401	4.22e-119
SLC24A2	ENSSSCG00000005167	6.33595	1.43e-12
MAMDC2	ENSSSCG00000030655	6.01765	7.19e-97
NPSR1	ENSSSCG00000016664	5.78239	2.55e-19
PDE2A	ENSSSCG00000029388	5.60661	1.3e-09
BDKRB1	ENSSSCG00000002501	5.58892	5.23e-18
CIDEC	ENSSSCG00000011557	5.55802	9.06e-21
DOK7	ENSSSCG00000008702	5.53096	2e-102
FHIP1A	ENSSSCG00000020717	5.53087	2.16e-09
ENSSSCG00000027013	ENSSSCG00000027013	5.43253	1.62e-50
FGF1	ENSSSCG00000024954	5.31302	5.02e-11
LTC4S	ENSSSCG00000028488	5.30195	9.97e-151
VCAM1	ENSSSCG00000006862	5.0105	0
LRRC15	ENSSSCG00000026868	4.99778	3.24e-49
BDKRB2	ENSSSCG00000027030	4.90645	3.99e-33
PLLP	ENSSSCG00000002818	4.86479	4.92e-09
ENSSSCG00000008115	ENSSSCG00000008115	4.82652	0
ASTN1	ENSSSCG00000015513	4.77889	1.61e-12
KCNN4	ENSSSCG00000003069	4.61341	1.85e-83
CUX2	ENSSSCG00000009831	4.45339	6.16e-25
COL23A1	ENSSSCG00000014029	4.42539	8.61e-36
CDH3	ENSSSCG00000023162	4.40265	1.4e-16
MOXD1	ENSSSCG00000004191	4.3951	3.11e-215
PTPRB	ENSSSCG00000000504	4.31775	0
COL8A1	ENSSSCG00000011973	4.30187	0
CLSTN2	ENSSSCG00000011666	4.20228	0
PTPRR	ENSSSCG00000025969	4.19549	7.4e-35
ATP8B4	ENSSSCG00000004646	4.18603	1.28e-11
OLFML2A	ENSSSCG00000005593	4.13667	0
RASAL1	ENSSSCG00000009874	4.10396	3.03e-11
GLIPR1	ENSSSCG00000000519	4.0926	2.24e-78
ENTHD1	ENSSSCG00000000081	4.07816	4.34e-26
RAB11FIP4	ENSSSCG00000017747	4.04008	5.58e-137
KCNK1	ENSSSCG00000010163	4.03948	7.63e-87
ENSSSCG00000030801	ENSSSCG00000030801	4.02779	8.68e-14
TRIM63	ENSSSCG00000027684	4.02165	1.82e-17
ENSSSCG00000027903	ENSSSCG00000027903	3.97728	3.81e-188
GRAP2	ENSSSCG00000000080	3.9765	1.84e-27
SHAS2	ENSSSCG00000005992	3.96677	1.07e-58
ITGA6	ENSSSCG00000015955	3.95988	0
MATN4	ENSSSCG00000007391	3.94462	0
NLRP3	ENSSSCG00000013940	3.93296	3.2e-80
ENSSSCG00000002825	ENSSSCG00000002825	3.91864	3.63e-255
IL18	ENSSSCG00000015037	3.82363	5.34e-118
CYTIP	ENSSSCG00000029753	3.80736	2.08e-159
CBLN4	ENSSSCG00000007490	3.80638	1.56e-10
JAKMIP1	ENSSSCG00000008710	3.72818	1.71e-15
GRM1	ENSSSCG00000004119	3.70656	8.28e-31
CORO2A	ENSSSCG00000005375	3.67345	2.21e-67
ANKRD44	ENSSSCG00000016074	3.62449	2.63e-216
NOTCH3	ENSSSCG00000025176	3.58933	4.12e-157
TTC9	ENSSSCG00000020701	3.56329	0
PKP2	ENSSSCG00000000528	3.56169	1.72e-69
DLGAP1	ENSSSCG00000003690	3.5169	4.15e-11
AREG	ENSSSCG00000008963	3.49156	2.81e-293
NEFH	ENSSSCG00000009979	3.45128	5.27e-58
SLC2A12	ENSSSCG00000004172	3.41328	6.06e-110
WNT5B	ENSSSCG00000000759	3.38747	4.06e-75
SLC37A2	ENSSSCG00000022536	3.37245	6.23e-79
ENTPD1	ENSSSCG00000010497	3.34415	0
CDKN2A	ENSSSCG00000005134	3.33564	5.51e-252
JPH3	ENSSSCG00000002653	3.31905	5.8e-15
CAVIN2	ENSSSCG00000026618	3.23862	0
CCDC141	ENSSSCG00000016002	3.23219	4.6e-209
CHAD	ENSSSCG00000017569	3.1913	1.77e-68
GALNT14	ENSSSCG00000008524	3.15027	2.59e-13
ACVR1C	ENSSSCG00000015873	3.13562	6.56e-17
DDO	ENSSSCG00000004401	3.13349	1.18e-40
PTK2B	ENSSSCG00000009664	3.10885	0
UNC13A	ENSSSCG00000013880	3.10159	2.82e-246
ENTREP1	ENSSSCG00000005249	3.09532	6.87e-18
SCN4B	ENSSSCG00000029199	3.08475	1.89e-08
SATB2	ENSSSCG00000021657	3.07014	6.3e-105
ALS2CL	ENSSSCG00000021997	3.0586	5.14e-32
PRMT8	ENSSSCG00000000730	3.05371	2.04e-24
TUBB4A	ENSSSCG00000013545	3.04505	1.24e-10
FAM83B	ENSSSCG00000001483	3.03949	1.76e-60
PTGS2	ENSSSCG00000015579	3.03602	2.87e-77
CX3CL1	ENSSSCG00000024759	3.014	8.12e-09
FZD6	ENSSSCG00000006052	2.99376	2.11e-196
TRIM47	ENSSSCG00000017199	2.98176	0
FAM131C	ENSSSCG00000003470	2.96056	3.51e-46
ANKRD35	ENSSSCG00000006688	2.94721	8.17e-49
CNTN1	ENSSSCG00000000789	2.93766	6.37e-09
PPP2R2B	ENSSSCG00000028976	2.92058	1.24e-10
SLC44A5	ENSSSCG00000003777	2.90926	9.1e-17
PROSER2	ENSSSCG00000022247	2.89378	6.09e-60
STOX2	ENSSSCG00000015780	2.88176	7.27e-97
NEFL	ENSSSCG00000009649	2.85916	2.02e-65
PLEKHA6	ENSSSCG00000015281	2.85829	1.33e-242
RAB3B	ENSSSCG00000021036	2.83708	1.07e-08
G0S2	ENSSSCG00000015617	2.83028	4.27e-18
PIK3R5	ENSSSCG00000017991	2.81896	1.26e-79
EVA1C	ENSSSCG00000021598	2.79385	5.83e-08
TMEM151A	ENSSSCG00000012952	2.77916	2.38e-156
HMX1	ENSSSCG00000008720	2.76226	4.75e-09
ENPP5	ENSSSCG00000001715	2.7499	2.1e-09
PDE9A	ENSSSCG00000030016	2.72743	3.07e-34
EGLN3	ENSSSCG00000001963	2.64451	4.44e-36
ANXA13	ENSSSCG00000005979	2.63793	5.32e-12
TGM5	ENSSSCG00000004713	2.63744	5.54e-08
IRAG1	ENSSSCG00000020720	2.62129	3.03e-07
CNTN3	ENSSSCG00000011522	2.60941	5.86e-111
FGL2	ENSSSCG00000015413	2.60581	6.72e-14
ATP8B3	ENSSSCG00000013440	2.6032	2.39e-10
KIF12	ENSSSCG00000005486	2.60242	0
SH3GL3	ENSSSCG00000001795	2.60225	4.14e-80
EFHD2	ENSSSCG00000003458	2.58725	0
FBXO32	ENSSSCG00000005981	2.57399	1.23e-147
ABCA1	ENSSSCG00000005423	2.56322	3.65e-244
CYP7A1	ENSSSCG00000006238	2.552	7.81e-10
ABLIM3	ENSSSCG00000014430	2.54589	5.41e-32
ENPP1	ENSSSCG00000004193	2.54228	0
F5	ENSSSCG00000006289	2.53906	8.16e-11
LAYN	ENSSSCG00000015022	2.52984	1.64e-51
FRK	ENSSSCG00000004434	2.51418	7.38e-12
TOX3	ENSSSCG00000002835	2.51014	4.57e-09
TFPI	ENSSSCG00000016032	2.49389	1.89e-35
CCL2	ENSSSCG00000017723	2.49076	1.29e-109
TNFSF9	ENSSSCG00000022370	2.47155	2.81e-173
PPL	ENSSSCG00000007927	2.46467	0
CPE	ENSSSCG00000008854	2.45717	0
NRG1	ENSSSCG00000015839	2.45085	7.98e-47
ATP2B2	ENSSSCG00000023084	2.41538	3.07e-07
MDGA2	ENSSSCG00000005002	2.41113	1.17e-15
ITGA1	ENSSSCG00000016885	2.39224	1.74e-103
GEM	ENSSSCG00000006105	2.38069	1.35e-205
TMEM144	ENSSSCG00000008874	2.36845	3.06e-11
NEK10	ENSSSCG00000011217	2.36756	2.85e-28
CADPS	ENSSSCG00000011489	2.36377	6.33e-123
EGR2	ENSSSCG00000010224	2.35394	6.53e-07
DPP4	ENSSSCG00000015894	2.35231	4.24e-183
TGM2	ENSSSCG00000023522	2.34543	9.67e-91
PLEKHF1	ENSSSCG00000002852	2.33293	0
HOXB13	ENSSSCG00000017541	2.32699	1.17e-06
MYLK	ENSSSCG00000011867	2.32145	3.32e-136
DEPP1	ENSSSCG00000022256	2.31978	5.45e-11
MAML3	ENSSSCG00000009060	2.31926	3.72e-69
SPTLC3	ENSSSCG00000007072	2.3176	2.41e-10
NPTX2	ENSSSCG00000007603	2.31119	6.56e-37
SLC6A6	ENSSSCG00000011600	2.29957	3.27e-08
CEL	ENSSSCG00000028671	2.29668	1.14e-16
APBB1IP	ENSSSCG00000030156	2.29232	6.72e-67
CPXM2	ENSSSCG00000010728	2.28452	0
ABHD4	ENSSSCG00000002051	2.28437	1.63e-134
MYL1	ENSSSCG00000016157	2.28368	2.78e-90
ERG	ENSSSCG00000022318	2.28154	0
EDIL3	ENSSSCG00000026780	2.27456	0
DIRAS3	ENSSSCG00000003797	2.26507	2.27e-23
HMX2	ENSSSCG00000010725	2.2456	3.09e-05
SCIN	ENSSSCG00000015353	2.24365	2.47e-05
DAPK2	ENSSSCG00000021588	2.24345	9.69e-08
ADGRG1	ENSSSCG00000002815	2.23119	9.19e-249
EGR1	ENSSSCG00000014336	2.22517	3.77e-18
PLA2R1	ENSSSCG00000015885	2.22209	1.38e-24
PLK2	ENSSSCG00000016925	2.22109	0
FOS	ENSSSCG00000002383	2.21978	1.05e-07
OXTR	ENSSSCG00000021585	2.2149	4.82e-18
IGFBP7	ENSSSCG00000008913	2.21002	6.2e-219
GJA1	ENSSSCG00000004241	2.20846	0
MAB21L3	ENSSSCG00000006742	2.20219	4.35e-09
ZBED2	ENSSSCG00000011936	2.20002	1.66e-66
MREG	ENSSSCG00000016175	2.19227	5.18e-20
TBC1D2B	ENSSSCG00000027477	2.18569	3.08e-267
ANGPTL4	ENSSSCG00000013599	2.18396	1.71e-19
ADAMTS1	ENSSSCG00000012026	2.18382	3.9e-201
HGF	ENSSSCG00000015403	2.17662	4.31e-18
LIMK1	ENSSSCG00000030378	2.17147	1.82e-270
PAPPA	ENSSSCG00000005498	2.17132	5.52e-178
PRRG4	ENSSSCG00000013313	2.17003	1.48e-35
RNASEL	ENSSSCG00000015549	2.16959	3.77e-11
LAMA3	ENSSSCG00000003709	2.16945	1.18e-162
SLCO3A1	ENSSSCG00000002263	2.16386	6.01e-177
SEMA3E	ENSSSCG00000015399	2.15916	1.81e-11
KCNMA1	ENSSSCG00000010325	2.15278	2.01e-164
ITGA3	ENSSSCG00000017578	2.14446	0
FN1	ENSSSCG00000016174	2.13736	0
SCN1B	ENSSSCG00000023267	2.13539	1.18e-53
ATP10A	ENSSSCG00000004830	2.13351	7.63e-242
RORA	ENSSSCG00000004576	2.13013	4.71e-79
RASSF4	ENSSSCG00000029662	2.12438	1.03e-79
NBEAL2	ENSSSCG00000011330	2.12173	2.57e-12
SERPINB10	ENSSSCG00000004889	2.10699	1.51e-10
ENSSSCG00000021414	ENSSSCG00000021414	2.10692	1.08e-09
ADAMTSL3	ENSSSCG00000001793	2.09455	6.76e-297
CHST15	ENSSSCG00000029482	2.09425	1.6e-104
CHMP4C	ENSSSCG00000025980	2.09187	2.5e-49
TUBB3	ENSSSCG00000002639	2.08041	7.09e-30
TP53INP2	ENSSSCG00000022099	2.07879	7.77e-65
AFAP1L1	ENSSSCG00000014431	2.07372	5.91e-10
LMCD1	ENSSSCG00000011538	2.0694	4.27e-125
STAG3	ENSSSCG00000007650	2.0658	6.36e-05
VDR	ENSSSCG00000020864	2.06026	1.96e-58
OSBPL3	ENSSSCG00000016715	2.05834	7.22e-82
WNT9A	ENSSSCG00000024671	2.05636	3.39e-39
ITGA10	ENSSSCG00000006687	2.04816	5.32e-72
PIK3IP1	ENSSSCG00000010026	2.04201	3.42e-122
GALNT12	ENSSSCG00000005379	2.03529	5.14e-23
SEPTIN3	ENSSSCG00000000040	2.02322	9.41e-10
FRZB	ENSSSCG00000016018	2.02266	8.83e-08
EPB41L4A	ENSSSCG00000029860	2.02245	2.39e-24
STAC2	ENSSSCG00000017508	2.02022	3.78e-08
CYP26A1	ENSSSCG00000010475	2.0199	7.07e-42
CCM2L	ENSSSCG00000007239	2.01847	5e-05
PDGFC	ENSSSCG00000024960	2.01652	9.45e-294
RNF152	ENSSSCG00000004902	2.00796	9.83e-20
CTSC	ENSSSCG00000014924	2.00728	8.49e-232
SYK	ENSSSCG00000009589	1.98746	1.53e-08
ANXA4	ENSSSCG00000008336	1.96839	0
PAQR6	ENSSSCG00000006491	1.96393	1.22e-55
PLPP3	ENSSSCG00000003839	1.96082	1.01e-218
ANGPT2	ENSSSCG00000015753	1.95243	4.39e-62
TENM4	ENSSSCG00000014894	1.95138	1.89e-46
EPHX1	ENSSSCG00000010853	1.94894	5.79e-206
PLEKHG4	ENSSSCG00000002782	1.94797	4.2e-23
ARHGAP18	ENSSSCG00000004205	1.94453	8.88e-31
MYBL1	ENSSSCG00000027872	1.944	3.68e-139
FAM78A	ENSSSCG00000028172	1.94138	9.71e-07
STEAP3	ENSSSCG00000029304	1.93712	2.75e-20
LTBP2	ENSSSCG00000002368	1.9371	0
MGAT5B	ENSSSCG00000017170	1.93481	2.34e-05
IRAK2	ENSSSCG00000011570	1.92918	5.42e-16
HTRA3	ENSSSCG00000008723	1.90811	6.97e-213
FAM20A	ENSSSCG00000017258	1.90757	3.56e-92
HAP1	ENSSSCG00000017427	1.90324	2.23e-97
SLC43A2	ENSSSCG00000024108	1.8972	1.65e-22
COL15A1	ENSSSCG00000005380	1.87822	0
LPIN1	ENSSSCG00000008624	1.87481	9.46e-197
ADHFE1	ENSSSCG00000006213	1.87296	6.95e-16
ssc-mir-24-1	ENSSSCG00000018214	1.8712	0.000115439
PDE4D	ENSSSCG00000016929	1.86742	1.62e-89
ENSSSCG00000027852	ENSSSCG00000027852	1.85631	3.89e-17
TRIM34	ENSSSCG00000014672	1.8547	1.14e-05
SLCO1A2	ENSSSCG00000000584	1.85359	4.13e-24
ELN	ENSSSCG00000025858	1.8461	1.1e-24
KCNIP3	ENSSSCG00000008119	1.82927	8.27e-05
TLR1	ENSSSCG00000026583	1.82274	2.82e-06
NFATC1	ENSSSCG00000004856	1.82255	3.69e-23
SCMH1	ENSSSCG00000003971	1.81596	1.04e-34
ENSSSCG00000015664	ENSSSCG00000015664	1.81353	3.67e-90
SYNE3	ENSSSCG00000002495	1.81246	2.53e-73
SPRY2	ENSSSCG00000009482	1.81003	7.25e-144
SLC6A4	ENSSSCG00000017797	1.80318	2.84e-10
TAGAP	ENSSSCG00000004053	1.78995	4.5e-11
GJA9	ENSSSCG00000003650	1.78728	2.78e-08
CXCL2	ENSSSCG00000008959	1.78708	8.32e-48
MAST4	ENSSSCG00000016956	1.78077	2.03e-09
ARHGAP22	ENSSSCG00000010381	1.77747	1.03e-42
ICA1	ENSSSCG00000015346	1.77002	1.33e-20
PLIN1	ENSSSCG00000001844	1.75734	4.49e-08
BHLHE41	ENSSSCG00000028552	1.75243	5.27e-39
PPP1R3B	ENSSSCG00000022797	1.75004	2.58e-162
LRIG1	ENSSSCG00000011499	1.74965	8.33e-103
BMP6	ENSSSCG00000001027	1.74672	4.39e-05
LIPG	ENSSSCG00000004509	1.74519	8.54e-168
CPA1	ENSSSCG00000016557	1.74491	1.23e-05
TOX2	ENSSSCG00000022202	1.74487	2.59e-08
STK17B	ENSSSCG00000016067	1.74128	5.9e-83
CDCP1	ENSSSCG00000011298	1.74118	2.93e-05
FOLR1	ENSSSCG00000022236	1.74041	3.46e-90
TTLL7	ENSSSCG00000003760	1.72862	2.86e-34
ETV4	ENSSSCG00000017379	1.72138	3.31e-106
ENSSSCG00000030362	ENSSSCG00000030362	1.71289	0.000148033
TBX20	ENSSSCG00000016662	1.70842	1.14e-06
CIB2	ENSSSCG00000001762	1.68837	1.75e-95
CTSL	ENSSSCG00000010948	1.68707	1.17e-22
BCAR3	ENSSSCG00000006893	1.67097	1.34e-113
ENSSSCG00000001931	ENSSSCG00000001931	1.66933	3.82e-09
ARHGEF28	ENSSSCG00000028317	1.66699	1.96e-07
EXOC6	ENSSSCG00000010473	1.66618	4.69e-22
C5AR2	ENSSSCG00000003113	1.66494	0.00027119
GPSM2	ENSSSCG00000021440	1.65816	1.36e-185
APC2	ENSSSCG00000023329	1.64679	0.00127823
PXYLP1	ENSSSCG00000011670	1.64554	6.59e-52
MFSD6	ENSSSCG00000016052	1.6347	3.4e-11
RHOBTB1	ENSSSCG00000028327	1.63467	7.49e-33
TSPO	ENSSSCG00000000033	1.63361	1.31e-228
SHB	ENSSSCG00000005358	1.633	1.16e-36
S100A1	ENSSSCG00000031053	1.63223	2.89e-14
KIFC2	ENSSSCG00000026924	1.6306	1.95e-09
TBC1D30	ENSSSCG00000023788	1.63058	6.09e-91
PPP2R2C	ENSSSCG00000008712	1.62103	1.19e-20
TMEM158	ENSSSCG00000030575	1.61682	0.00143449
CHST4	ENSSSCG00000002737	1.61504	2.91e-10
JADE2	ENSSSCG00000014303	1.60757	2.52e-167
AQP5	ENSSSCG00000000211	1.6042	0.00016001
ZBTB7C	ENSSSCG00000028076	1.60397	1.97e-170
TNC	ENSSSCG00000005494	1.60228	6.1e-20
CTSH	ENSSSCG00000001770	1.59909	6.84e-277
SALL1	ENSSSCG00000002836	1.59744	1.08e-41
FAM43A	ENSSSCG00000011828	1.59222	2.53e-80
INPP5J	ENSSSCG00000030345	1.59127	2.75e-06
CDA	ENSSSCG00000021259	1.59094	3.48e-45
KLHL25	ENSSSCG00000002258	1.59093	6.33e-07
ADAM15	ENSSSCG00000006533	1.58983	1.46e-219
RHPN1	ENSSSCG00000006957	1.58867	1.72e-11
GSC	ENSSSCG00000002490	1.58824	2.93e-20
GAL3ST4	ENSSSCG00000007648	1.58723	1.54e-19
SYT2	ENSSSCG00000010926	1.58654	0.000100761
CHRD	ENSSSCG00000025270	1.58541	5.28e-53
COL14A1	ENSSSCG00000005997	1.58513	0
HOMER3	ENSSSCG00000013919	1.58126	2.84e-232
PLD5	ENSSSCG00000021132	1.57814	2.39e-15
NOCT	ENSSSCG00000024596	1.57314	4.94e-44
MB21D2	ENSSSCG00000011819	1.57235	1.51e-18
CRELD1	ENSSSCG00000011560	1.57131	8.31e-72
ALDOC	ENSSSCG00000017759	1.57104	5.53e-47
CLMN	ENSSSCG00000002494	1.56886	4.03e-57
STK38L	ENSSSCG00000022288	1.56796	5.25e-117
PROCR	ENSSSCG00000026585	1.56126	7.13e-10
PLXDC1	ENSSSCG00000017511	1.5534	5.59e-110
VNN2	ENSSSCG00000004179	1.55253	2.55e-05
PCDHGB1	ENSSSCG00000025141	1.55056	2.15e-14
SLC12A5	ENSSSCG00000007437	1.54913	1.26e-06
TLL1	ENSSSCG00000008853	1.54847	9.39e-45
TRAK1	ENSSSCG00000011278	1.54772	1.82e-126
PAX2	ENSSSCG00000010556	1.54494	4.04e-14
NGEF	ENSSSCG00000016295	1.53734	3.03e-293
SORD	ENSSSCG00000004679	1.53605	3.25e-67
MAN1A1	ENSSSCG00000004244	1.53526	0
JPH4	ENSSSCG00000002014	1.52903	2.54e-06
LDHD	ENSSSCG00000002712	1.52383	2.81e-06
MET	ENSSSCG00000024351	1.5185	2e-103
PHLDA2	ENSSSCG00000021597	1.51823	2.66e-83
CACNB2	ENSSSCG00000011040	1.51748	4.26e-10
C15orf48	ENSSSCG00000004670	1.51021	0.000125403
ABHD6	ENSSSCG00000011470	1.5011	3.72e-19
MARCHF2	ENSSSCG00000013601	1.50075	2.45e-61
ITGB3	ENSSSCG00000017306	1.50059	5.93e-193
NOX4	ENSSSCG00000014927	1.50032	1.03e-78
BCKDHB	ENSSSCG00000004465	1.49842	9.06e-45
MR1	ENSSSCG00000015540	1.49826	5.63e-18
JUNB	ENSSSCG00000013735	1.49612	3.3e-28
ENSSSCG00000010370	ENSSSCG00000010370	1.49319	0
CNNM2	ENSSSCG00000010593	1.48991	1.91e-06
ZFP36L1	ENSSSCG00000028304	1.48892	3.13e-267
ZNF608	ENSSSCG00000014242	1.48792	8.66e-60
ASL	ENSSSCG00000007738	1.48702	9.43e-59
PLD1	ENSSSCG00000011750	1.48038	7.42e-30
CLU	ENSSSCG00000009668	1.47343	0
AMDHD1	ENSSSCG00000000893	1.47052	1.22e-05
SGSH	ENSSSCG00000017152	1.46909	1.09e-75
PDLIM2	ENSSSCG00000009625	1.46845	6.91e-199
HOOK2	ENSSSCG00000013734	1.46759	3.3e-21
MYO10	ENSSSCG00000016794	1.4573	6.87e-191
CMTM8	ENSSSCG00000022618	1.45505	0.00031967
P4HA3	ENSSSCG00000014840	1.45225	4.66e-215
RPS6KA1	ENSSSCG00000003558	1.45179	1.47e-21
PPARA	ENSSSCG00000000006	1.44954	1.19e-18
RHBDL1	ENSSSCG00000007998	1.44928	5.74e-46
CYFIP2	ENSSSCG00000017054	1.44688	2.93e-42
ENSSSCG00000016263	ENSSSCG00000016263	1.44622	1.14e-56
HEY2	ENSSSCG00000004223	1.44459	1.71e-56
PLXND1	ENSSSCG00000011592	1.44379	1.99e-208
FRMD6	ENSSSCG00000005027	1.44267	0
APBA1	ENSSSCG00000005250	1.43745	3.78e-17
HEXB	ENSSSCG00000014073	1.43628	2.54e-87
ONECUT2	ENSSSCG00000004540	1.43021	0.00234551
GRN	ENSSSCG00000017355	1.4218	4.44e-212
ENSSSCG00000004081	ENSSSCG00000004081	1.421	1.74e-27
PPP1R1B	ENSSSCG00000017498	1.42094	0.00261334
CRADD	ENSSSCG00000000910	1.42018	2.13e-40
SLC20A2	ENSSSCG00000007027	1.41674	1.85e-64
FAS	ENSSSCG00000010448	1.41615	1.2e-90
MEF2A	ENSSSCG00000028771	1.41436	4.21e-249
SLC35G1	ENSSSCG00000027230	1.41423	2.2e-11
ADAMTS7	ENSSSCG00000001765	1.40471	3.16e-76
UBTD1	ENSSSCG00000010521	1.40241	1.66e-59
RHPN2	ENSSSCG00000022312	1.40113	0.0055029
CHST2	ENSSSCG00000022031	1.39928	6.83e-87
USP2	ENSSSCG00000015120	1.39915	2.38e-32
INSIG1	ENSSSCG00000016420	1.39659	2.11e-43
A4GALT	ENSSSCG00000026962	1.3933	1.24e-78
LINGO1	ENSSSCG00000001872	1.39298	1.11e-06
TMEM63B	ENSSSCG00000001697	1.39232	7.65e-183
PSD3	ENSSSCG00000007034	1.38771	1.75e-49
IL27RA	ENSSSCG00000013766	1.38475	6.93e-106
NBL1	ENSSSCG00000024669	1.38473	8.54e-84
CAMKK2	ENSSSCG00000009815	1.37947	6.4e-143
SLC7A8	ENSSSCG00000002032	1.37515	1.24e-12
LRRC4B	ENSSSCG00000029960	1.37237	0.00299329
OLFM1	ENSSSCG00000029715	1.36957	8.03e-72
ST3GAL1	ENSSSCG00000005943	1.36797	5.35e-117
CDKL2	ENSSSCG00000008970	1.36774	0.000308116
COL26A1	ENSSSCG00000007678	1.36762	7.06e-06
MEGF9	ENSSSCG00000005506	1.36277	7.49e-178
CLEC14A	ENSSSCG00000023760	1.36112	3.72e-89
MYLK2	ENSSSCG00000007231	1.36084	4.81e-11
PAMR1	ENSSSCG00000028338	1.36026	1.37e-25
ROBO3	ENSSSCG00000015202	1.35799	0.0002493
ARRDC2	ENSSSCG00000013893	1.35647	1.45e-74
ASB13	ENSSSCG00000011145	1.3561	2.8e-26
TLR6	ENSSSCG00000026592	1.35556	7.96e-08
SELENBP1	ENSSSCG00000006624	1.35135	4.37e-11
FAM110A	ENSSSCG00000007200	1.35042	3.34e-08
KANK1	ENSSSCG00000005235	1.34692	1.07e-80
ECM1	ENSSSCG00000029230	1.344	2.6e-169
MGAT4A	ENSSSCG00000008188	1.34236	9.17e-08
BSN	ENSSSCG00000011384	1.32967	3.55e-17
EPHX2	ENSSSCG00000009666	1.32724	5.16e-78
ENSSSCG00000006842	ENSSSCG00000006842	1.32145	1.51e-12
RCAN2	ENSSSCG00000001716	1.32113	1.93e-71
ENSSSCG00000025499	ENSSSCG00000025499	1.3202	1.49e-97
MDM2	ENSSSCG00000000488	1.31782	5.07e-172
CPT1A	ENSSSCG00000012880	1.31527	1.24e-119
TPD52	ENSSSCG00000006156	1.31154	3.6e-118
CTSA	ENSSSCG00000007431	1.30836	5.15e-179
SGCG	ENSSSCG00000009281	1.3083	1.55e-23
SLC9A3R1	ENSSSCG00000017232	1.3079	8.88e-21
ABCC3	ENSSSCG00000017561	1.30628	5.26e-246
FLVCR2	ENSSSCG00000021606	1.30488	2.14e-09
RAB37	ENSSSCG00000017233	1.30329	1.99e-05
ADAM11	ENSSSCG00000017349	1.30236	0.0078435
CCDC92	ENSSSCG00000009764	1.30213	5.85e-21
HOXD1	ENSSSCG00000015986	1.30149	1.37e-13
CHRNA2	ENSSSCG00000009665	1.30144	0.000187779
PDK2	ENSSSCG00000027198	1.29937	4.43e-33
RHBDL2	ENSSSCG00000003651	1.29712	7.3e-68
MGLL	ENSSSCG00000024134	1.29548	1.45e-184
ITSN1	ENSSSCG00000024614	1.29546	5.56e-158
BMAL1	ENSSSCG00000013397	1.2936	1.52e-15
IL6R	ENSSSCG00000027628	1.29316	1.09e-27
DHX58	ENSSSCG00000017416	1.29032	4.59e-07
SLC16A13	ENSSSCG00000017926	1.28808	4.41e-06
PLXNA2	ENSSSCG00000026412	1.28678	4.34e-103
TGFBR2	ENSSSCG00000011226	1.285	9.32e-144
PTGR1	ENSSSCG00000021386	1.28278	9.14e-30
DLX3	ENSSSCG00000017589	1.27021	1.4e-77
S100A14	ENSSSCG00000006582	1.26985	2.14e-66
HVCN1	ENSSSCG00000009827	1.26589	0.0184576
CD9	ENSSSCG00000022230	1.26453	4.12e-39
IL16	ENSSSCG00000001787	1.26372	4.71e-41
EXTL2	ENSSSCG00000006861	1.25777	1.81e-18
PLAU	ENSSSCG00000010312	1.2538	6.73e-173
NPC2	ENSSSCG00000002366	1.24533	1.14e-271
BMP4	ENSSSCG00000005045	1.24436	5.81e-28
KCNQ5	ENSSSCG00000004281	1.24294	2.7e-115
GRID1	ENSSSCG00000010352	1.24107	3.02e-27
GALNT5	ENSSSCG00000026146	1.23094	4.83e-39
SERINC2	ENSSSCG00000023585	1.22958	0.0170607
DENND3	ENSSSCG00000030831	1.22793	0.000200962
MGMT	ENSSSCG00000010756	1.22713	1.5e-131
TSKU	ENSSSCG00000014871	1.22551	1.16e-135
TBC1D4	ENSSSCG00000009464	1.2237	2.58e-25
MGST3	ENSSSCG00000006325	1.22283	2.85e-90
ARHGAP44	ENSSSCG00000018019	1.22023	0.00552605
IQCD	ENSSSCG00000009877	1.21856	0.000417522
CARNS1	ENSSSCG00000012911	1.21708	1.16e-35
CAPG	ENSSSCG00000008239	1.21662	1.91e-244
PLBD2	ENSSSCG00000009872	1.21582	5.81e-151
EPHA2	ENSSSCG00000003471	1.21335	3.07e-105
GPR162	ENSSSCG00000000680	1.21217	0.00591295
MXD4	ENSSSCG00000008687	1.21196	1.84e-78
PFKFB3	ENSSSCG00000011133	1.21169	6.74e-09
KIF1A	ENSSSCG00000016401	1.20838	2.78e-76
ENSSSCG00000017920	ENSSSCG00000017920	1.20755	2.33e-23
ENHO	ENSSSCG00000027428	1.20617	6.84e-46
PPP1R3C	ENSSSCG00000010464	1.20319	2.77e-89
TRIM5	ENSSSCG00000014670	1.19921	3.13e-48
NEURL1B	ENSSSCG00000016992	1.19624	0.0400086
TINAGL1	ENSSSCG00000003600	1.19388	7.15e-26
MOCOS	ENSSSCG00000003744	1.18981	2.84e-10
KIAA0408	ENSSSCG00000004215	1.1886	3.77e-21
HS1BP3	ENSSSCG00000030115	1.18572	3.86e-60
CUEDC1	ENSSSCG00000017624	1.18176	6.42e-20
ATP10D	ENSSSCG00000008812	1.18106	3.26e-59
IGFBP5	ENSSSCG00000025924	1.17786	2.31e-139
CYSTM1	ENSSSCG00000014361	1.17777	1.73e-08
EML4	ENSSSCG00000008467	1.17455	2.78e-93
IRF2BPL	ENSSSCG00000002392	1.17392	8.24e-115
BYSL	ENSSSCG00000026752	1.17252	4.14e-63
WNT10B	ENSSSCG00000000182	1.17227	7.41e-16
SPIRE2	ENSSSCG00000002635	1.17179	2.12e-54
ENSSSCG00000021656	ENSSSCG00000021656	1.17152	0.00169778
NT5DC1	ENSSSCG00000004435	1.17024	1.81e-91
FJX1	ENSSSCG00000025588	1.16985	9.01e-29
TPMT	ENSSSCG00000001073	1.16847	1.66e-39
AOX1	ENSSSCG00000029606	1.16554	6.7e-145
TSPAN5	ENSSSCG00000029813	1.16115	4.12e-101
TBC1D2	ENSSSCG00000005376	1.16095	2.05e-28
DHCR24	ENSSSCG00000027525	1.15933	1.1e-149
ITPRIP	ENSSSCG00000010613	1.15751	1.89e-38
SH3BP2	ENSSSCG00000022004	1.15623	8.95e-76
PODXL2	ENSSSCG00000021397	1.1541	1.16e-14
ENSSSCG00000029761	ENSSSCG00000029761	1.15277	3.41e-27
GLMP	ENSSSCG00000006488	1.15041	1.77e-125
STX3	ENSSSCG00000013119	1.1476	9.28e-07
TM7SF2	ENSSSCG00000013004	1.14025	9.71e-12
MFSD2A	ENSSSCG00000003669	1.13783	7.19e-05
F11R	ENSSSCG00000006369	1.13624	1.63e-81
PDE4DIP	ENSSSCG00000024481	1.13497	1.09e-17
TRIM65	ENSSSCG00000017195	1.13252	2.66e-07
ASAH1	ENSSSCG00000006995	1.13016	3.8e-117
MTCL1	ENSSSCG00000003684	1.1284	4.09e-82
ARHGAP27	ENSSSCG00000017328	1.12801	2.05e-27
FGD4	ENSSSCG00000000530	1.12397	6.8e-17
MICALL2	ENSSSCG00000007557	1.12228	4.83e-38
PCDH17	ENSSSCG00000009446	1.12103	1.85e-110
MVP	ENSSSCG00000027946	1.11808	4.35e-176
ENTPD3	ENSSSCG00000025783	1.1161	7.4e-101
PTPRU	ENSSSCG00000003590	1.11594	7.65e-117
LUM	ENSSSCG00000000916	1.11096	4.14e-145
STX1B	ENSSSCG00000021238	1.11002	2.13e-40
MAPRE2	ENSSSCG00000003738	1.10842	2.12e-56
TENT5C	ENSSSCG00000006729	1.10746	0.000667329
MATCAP2	ENSSSCG00000016659	1.10648	4.58e-07
CYP26B1	ENSSSCG00000008311	1.10561	1.91e-51
CCNG1	ENSSSCG00000017024	1.10515	1.94e-190
FHL2	ENSSSCG00000008147	1.10368	6.02e-143
CARD19	ENSSSCG00000008077	1.1019	1.32e-26
IL17RA	ENSSSCG00000000765	1.10103	1.45e-75
ST3GAL5	ENSSSCG00000008227	1.10101	0.00721808
CALCRL	ENSSSCG00000016031	1.10007	1.26e-07
NT5DC2	ENSSSCG00000011444	1.09871	4.59e-89
RPIA	ENSSSCG00000008207	1.09259	1.86e-86
DYRK3	ENSSSCG00000015649	1.08926	1.27e-08
TEN1	ENSSSCG00000017194	1.08831	3.62e-10
GYG1	ENSSSCG00000011698	1.08536	2.94e-81
EEF2K	ENSSSCG00000007839	1.08069	1.46e-97
MMP14	ENSSSCG00000002039	1.07928	4.78e-218
ACSF2	ENSSSCG00000017566	1.07726	1.72e-144
LGI4	ENSSSCG00000025126	1.07589	1.48e-10
MAP4	ENSSSCG00000029251	1.07464	6.14e-31
STK10	ENSSSCG00000022478	1.07392	3.65e-103
CTNS	ENSSSCG00000017865	1.07278	2.21e-29
HACL1	ENSSSCG00000011192	1.07221	2.63e-20
TRPS1	ENSSSCG00000006018	1.07122	3.85e-05
SGK3	ENSSSCG00000006206	1.06948	4.19e-42
AKR7A2	ENSSSCG00000003491	1.06749	2.53e-64
ENSSSCG00000016215	ENSSSCG00000016215	1.06692	0.02552
UGP2	ENSSSCG00000008368	1.06311	1.54e-198
TFAP2A	ENSSSCG00000001036	1.06292	2.1e-05
CDKN2C	ENSSSCG00000003876	1.05818	3.4e-41
EPAS1	ENSSSCG00000008443	1.05572	5.25e-155
FAM227B	ENSSSCG00000004648	1.0556	5.01e-07
DTX3L	ENSSSCG00000011876	1.05537	8.38e-11
SEPTIN5	ENSSSCG00000010128	1.05471	1.2e-141
PLEKHO2	ENSSSCG00000004547	1.05185	3.44e-45
ACSM5	ENSSSCG00000026453	1.04978	6.34e-05
NFKBIZ	ENSSSCG00000011951	1.04652	1.15e-15
ENDOD1	ENSSSCG00000014965	1.04442	1e-09
AQP11	ENSSSCG00000014880	1.04406	0.000216659
RNFT2	ENSSSCG00000009862	1.04113	1.39e-31
DHCR7	ENSSSCG00000021181	1.04042	4.6e-59
KIAA0319	ENSSSCG00000001091	1.04028	0.00232102
PTPRE	ENSSSCG00000010755	1.03833	0.0378669
HSD17B7	ENSSSCG00000006337	1.03711	8.21e-28
CERCAM	ENSSSCG00000005650	1.03648	1.47e-76
MXRA8	ENSSSCG00000021880	1.03301	5.25e-25
COBLL1	ENSSSCG00000025598	1.02903	2.32e-39
CAMK1	ENSSSCG00000011550	1.02583	4.89e-38
GXYLT2	ENSSSCG00000011519	1.02574	4.45e-25
SC5D	ENSSSCG00000028517	1.0194	9.09e-67
GALNT10	ENSSSCG00000017072	1.0185	4.09e-72
IER2	ENSSSCG00000013753	1.0168	2.04e-43
CRAT	ENSSSCG00000005671	1.01579	1.07e-100
PQLC2	ENSSSCG00000003492	1.01264	4.03e-23
HSPA4L	ENSSSCG00000009077	1.01054	6.92e-68
SMAD3	ENSSSCG00000004952	1.01001	8.81e-93
SESTD1	ENSSSCG00000016005	1.00392	4.32e-60
FAP	ENSSSCG00000015896	1.00343	3.84e-55
B3GNT2	ENSSSCG00000008374	1.00321	2.19e-22
FCHSD2	ENSSSCG00000014820	1.00265	3.9e-59
GABRA2	ENSSSCG00000028922	1.00169	1.74e-13
COL6A3	ENSSSCG00000027331	1.0007	4.63e-94
KIF11	ENSSSCG00000010471	-1.00089	7.69e-13
MAP3K21	ENSSSCG00000010164	-1.00665	3.06e-08
PRR11	ENSSSCG00000024145	-1.009	1.49e-25
HDAC11	ENSSSCG00000028031	-1.01182	0.0234334
TOPBP1	ENSSSCG00000021966	-1.0132	2.37e-43
ARID5A	ENSSSCG00000008123	-1.0153	0.00287411
CCNB2	ENSSSCG00000004588	-1.01628	2.92e-18
PTGES	ENSSSCG00000005688	-1.01807	3.3e-22
GGCT	ENSSSCG00000016679	-1.01907	1.86e-09
CDC20	ENSSSCG00000003949	-1.01975	3.6e-59
ZNF527	ENSSSCG00000021741	-1.02091	8.68e-06
ANGPTL1	ENSSSCG00000015522	-1.02245	7.09e-07
MXD3	ENSSSCG00000014041	-1.02331	3.88e-14
ZSCAN30	ENSSSCG00000003740	-1.02556	0.0185697
ZNF354C	ENSSSCG00000021640	-1.02848	1.4e-05
BRCA1	ENSSSCG00000022101	-1.03127	5.63e-09
RIPK3	ENSSSCG00000001987	-1.0324	1.63e-22
CENPF	ENSSSCG00000015581	-1.03385	1.71e-12
FMNL1	ENSSSCG00000017333	-1.0349	7.12e-41
TTK	ENSSSCG00000004466	-1.03672	9.55e-07
RASIP1	ENSSSCG00000029151	-1.03711	0.000112826
BORA	ENSSSCG00000025120	-1.03765	1.81e-14
TEAD3	ENSSSCG00000001544	-1.038	6.5e-62
PRR19	ENSSSCG00000003024	-1.03824	0.0431819
GAREM2	ENSSSCG00000008572	-1.0388	5.12e-05
MACROD1	ENSSSCG00000013043	-1.03971	2.48e-16
HAUS5	ENSSSCG00000002904	-1.0481	1.1e-21
GSE1	ENSSSCG00000002664	-1.04861	2.63e-91
IQGAP3	ENSSSCG00000006475	-1.04888	3.3e-11
MGME1	ENSSSCG00000007089	-1.0498	2.58e-22
ENSSSCG00000014799	ENSSSCG00000014799	-1.05292	8.18e-10
RIN3	ENSSSCG00000002451	-1.05394	7.4e-07
KIF2C	ENSSSCG00000003931	-1.05417	7.75e-07
TTC21B	ENSSSCG00000015908	-1.05504	3.58e-13
GAB2	ENSSSCG00000014891	-1.05561	0.00265193
PKN3	ENSSSCG00000005657	-1.0571	1.32e-07
PKIA	ENSSSCG00000006163	-1.05895	8.3e-181
ADGRL1	ENSSSCG00000013773	-1.06272	6e-11
CENPK	ENSSSCG00000016946	-1.06363	5.51e-15
IER5L	ENSSSCG00000005673	-1.06403	8.75e-77
KIF21B	ENSSSCG00000021706	-1.06415	6.39e-33
GEN1	ENSSSCG00000008613	-1.0655	0.000303236
SLC16A7	ENSSSCG00000000456	-1.06593	8.86e-08
RFC3	ENSSSCG00000009349	-1.07214	3.95e-23
CLGN	ENSSSCG00000026360	-1.07305	0.0308692
RNF32	ENSSSCG00000016414	-1.07358	0.00634332
BLM	ENSSSCG00000001816	-1.07458	1.28e-11
ARID5B	ENSSSCG00000010219	-1.07544	2.74e-130
KIF15	ENSSSCG00000011309	-1.0767	1.38e-11
HOMER1	ENSSSCG00000014113	-1.07677	6.71e-05
CHST11	ENSSSCG00000000837	-1.07923	1.89e-07
PTGS1	ENSSSCG00000005533	-1.08087	5.04e-30
CKAP2L	ENSSSCG00000008089	-1.08133	1.76e-21
APLF	ENSSSCG00000008346	-1.08217	3.77e-35
HOXB8	ENSSSCG00000017537	-1.08419	0.000145762
CENPE	ENSSSCG00000023296	-1.08749	4.98e-17
KIAA1217	ENSSSCG00000011075	-1.08759	4.12e-07
PLCG1	ENSSSCG00000007356	-1.08771	3.16e-52
ZFPM2	ENSSSCG00000006038	-1.08987	1.94e-29
SLC7A7	ENSSSCG00000002041	-1.09148	3.96e-13
STARD13	ENSSSCG00000009348	-1.0927	1.18e-39
FRRS1	ENSSSCG00000006873	-1.09338	7.51e-13
ECE1	ENSSSCG00000003513	-1.09417	4.44e-17
ADRA1D	ENSSSCG00000007139	-1.09516	1.93e-09
CENPT	ENSSSCG00000002768	-1.09667	6.73e-21
TOX	ENSSSCG00000006235	-1.09704	4.11e-33
AHCYL2	ENSSSCG00000016568	-1.09735	2.02e-05
BUB1B	ENSSSCG00000004782	-1.09805	7.27e-25
DLGAP5	ENSSSCG00000005056	-1.10031	3.64e-18
OSMR	ENSSSCG00000016851	-1.10065	1.96e-24
FANCD2	ENSSSCG00000011563	-1.10101	2.63e-11
MTBP	ENSSSCG00000005995	-1.10141	3.28e-10
DTL	ENSSSCG00000015600	-1.10166	4.57e-18
POLA2	ENSSSCG00000012997	-1.10834	6.43e-32
SEMA4G	ENSSSCG00000029533	-1.10924	4.42e-10
NEDD1	ENSSSCG00000000890	-1.11194	7.34e-48
SHOX2	ENSSSCG00000025238	-1.11395	1.51e-86
NHERF2	ENSSSCG00000008038	-1.11486	4.09e-39
MND1	ENSSSCG00000009009	-1.11558	7.95e-09
TBX2	ENSSSCG00000027060	-1.11577	5.54e-39
HOXA11	ENSSSCG00000016698	-1.1173	1.08e-05
SYNPO2	ENSSSCG00000009111	-1.12116	3.07e-40
ARL10	ENSSSCG00000029985	-1.12126	1.7e-52
ZGRF1	ENSSSCG00000009120	-1.12231	8.03e-05
EPHB4	ENSSSCG00000007675	-1.1227	5.62e-78
CPXM1	ENSSSCG00000007170	-1.12381	2.83e-19
PHYHD1	ENSSSCG00000005665	-1.12701	2.66e-05
ARHGAP20	ENSSSCG00000015015	-1.1275	0.0103696
DIPK1A	ENSSSCG00000006900	-1.12903	3.72e-36
NOL4L	ENSSSCG00000007249	-1.13084	4.51e-37
DNA2	ENSSSCG00000010240	-1.13103	3.45e-09
NCAPG	ENSSSCG00000008747	-1.13172	7.83e-14
BARD1	ENSSSCG00000016170	-1.13239	6.68e-11
RASSF8	ENSSSCG00000000559	-1.13522	2.11e-58
PLEKHH2	ENSSSCG00000008456	-1.13528	7.77e-23
ROR2	ENSSSCG00000009593	-1.13573	2.16e-101
CAND2	ENSSSCG00000011582	-1.13657	4.76e-64
FAM81A	ENSSSCG00000004586	-1.14131	3.89e-15
MYB	ENSSSCG00000004167	-1.14631	0.0135986
SEMA6D	ENSSSCG00000004663	-1.14887	1e-17
LIFR	ENSSSCG00000016850	-1.15098	1.81e-26
TSHZ1	ENSSSCG00000004861	-1.15269	4.53e-59
FSCN1	ENSSSCG00000007586	-1.15401	5.33e-45
GTSE1	ENSSSCG00000000002	-1.15682	9.88e-12
ENO3	ENSSSCG00000017904	-1.15726	4.24e-45
ARHGAP24	ENSSSCG00000009229	-1.15889	1.28e-12
QPCT	ENSSSCG00000008491	-1.16231	6.77e-25
CDCA5	ENSSSCG00000013008	-1.16357	1.46e-19
TNXB	ENSSSCG00000023611	-1.16637	6.4e-53
ENSSSCG00000015293	ENSSSCG00000015293	-1.16885	0.0103925
CRACR2B	ENSSSCG00000023933	-1.17371	8.86e-09
LRP4	ENSSSCG00000013248	-1.17721	1.07e-16
TGFBR3	ENSSSCG00000006911	-1.17735	2.18e-94
CLYBL	ENSSSCG00000009519	-1.17787	7.24e-11
ANKRD42	ENSSSCG00000014902	-1.17797	1.91e-49
HMMR	ENSSSCG00000017022	-1.18192	5.47e-17
ARHGEF39	ENSSSCG00000005314	-1.18367	3.67e-20
TLR3	ENSSSCG00000015801	-1.18374	6.18e-63
ABHD15	ENSSSCG00000017789	-1.18714	0.000809637
TCF19	ENSSSCG00000001392	-1.18794	1.74e-22
LARGE2	ENSSSCG00000013266	-1.18832	1.46e-05
MCM3	ENSSSCG00000025488	-1.18835	4.65e-12
TLE2	ENSSSCG00000028995	-1.18954	3.52e-11
MASTL	ENSSSCG00000011065	-1.19249	1.54e-14
IQGAP2	ENSSSCG00000014088	-1.19274	0.0299039
FIGNL1	ENSSSCG00000023303	-1.19347	3.45e-12
PSMC3IP	ENSSSCG00000017396	-1.19375	6.37e-10
CEP68	ENSSSCG00000008360	-1.19462	8.98e-16
CCNE2	ENSSSCG00000006095	-1.19653	1.52e-14
GARIN5A	ENSSSCG00000003219	-1.19825	3.05e-09
RHOBTB3	ENSSSCG00000029805	-1.19846	7.43e-86
RAD51AP1	ENSSSCG00000000722	-1.20026	6.12e-15
PTER	ENSSSCG00000022953	-1.20059	0.0149387
ENSSSCG00000007482	ENSSSCG00000007482	-1.202	6.91e-33
FAR2	ENSSSCG00000000541	-1.20292	2.54e-84
OIP5	ENSSSCG00000004750	-1.20426	4.99e-07
ENSSSCG00000021757	ENSSSCG00000021757	-1.20458	3.67e-06
BRIP1	ENSSSCG00000021384	-1.20637	1.05e-08
CEP126	ENSSSCG00000014979	-1.20721	6.12e-15
HAPLN3	ENSSSCG00000030597	-1.20763	3.95e-20
TOM1L1	ENSSSCG00000017601	-1.21095	0.000156239
NES	ENSSSCG00000006474	-1.21156	3.68e-22
ESPL1	ENSSSCG00000000265	-1.2128	1.6e-11
CUL7	ENSSSCG00000001657	-1.21996	2.4e-54
S100A5	ENSSSCG00000006577	-1.22023	3.22e-15
ADAMTS10	ENSSSCG00000026994	-1.22178	5.99e-58
SERPING1	ENSSSCG00000013181	-1.22363	3.38e-17
ZNF32	ENSSSCG00000010416	-1.22576	2.22e-15
ADGRA2	ENSSSCG00000015825	-1.22749	2.18e-296
PRSS36	ENSSSCG00000007760	-1.22802	0.035899
HERC5	ENSSSCG00000030548	-1.2315	0.0331613
PPT2	ENSSSCG00000001433	-1.23469	9.2e-38
SLC27A1	ENSSSCG00000013879	-1.23591	0.00752762
PPP1R3G	ENSSSCG00000000997	-1.23595	0.00581391
TENT5A	ENSSSCG00000004464	-1.23912	1.27e-27
CASTOR2	ENSSSCG00000024045	-1.24238	2.45e-47
SGO1	ENSSSCG00000011207	-1.24651	1.65e-07
ENSSSCG00000025597	ENSSSCG00000025597	-1.24724	0.0332981
KSR1	ENSSSCG00000017753	-1.25228	2.16e-30
ENSSSCG00000002941	ENSSSCG00000002941	-1.25339	0.0221918
CXCL8	ENSSSCG00000008953	-1.25473	1.6e-16
FMOD	ENSSSCG00000015270	-1.25546	2.06e-194
SLC37A1	ENSSSCG00000012087	-1.25735	3.49e-38
PRDM11	ENSSSCG00000013276	-1.25836	0.0107801
CDC45	ENSSSCG00000010122	-1.2596	2.99e-32
PLCL2	ENSSSCG00000029811	-1.26197	8.59e-13
GKAP1	ENSSSCG00000026087	-1.26264	2.13e-06
HOXB2	ENSSSCG00000017533	-1.26337	1.3e-26
TOP2A	ENSSSCG00000017473	-1.26525	2.49e-20
PRKD1	ENSSSCG00000001975	-1.27028	2.35e-09
CHAF1B	ENSSSCG00000012056	-1.27598	3.32e-20
FOXRED2	ENSSSCG00000000142	-1.2815	1.81e-39
GGN	ENSSSCG00000002957	-1.28292	2.71e-08
CFAP92	ENSSSCG00000024552	-1.29162	6.66e-06
IL7	ENSSSCG00000006161	-1.29353	0.00289639
SCN2A	ENSSSCG00000015905	-1.29368	1.69e-24
ATRNL1	ENSSSCG00000010654	-1.29456	3.66e-12
ENSSSCG00000000028	ENSSSCG00000000028	-1.29513	0.00716116
IL2RB	ENSSSCG00000029668	-1.29586	7.56e-07
EDNRA	ENSSSCG00000009031	-1.29588	0.0114203
NEO1	ENSSSCG00000001921	-1.29625	1.97e-54
GHR	ENSSSCG00000016866	-1.29631	9.7e-05
CD82	ENSSSCG00000029521	-1.30062	1.37e-07
CCDC112	ENSSSCG00000029866	-1.3017	6.69e-47
THNSL2	ENSSSCG00000025106	-1.30288	1.49e-10
ENSSSCG00000026564	ENSSSCG00000026564	-1.31579	0.000296232
GAREM1	ENSSSCG00000003731	-1.31912	1.56e-08
FRY	ENSSSCG00000009338	-1.32255	5.13e-15
LOXL1	ENSSSCG00000001914	-1.32875	1.32e-130
ENSSSCG00000003240	ENSSSCG00000003240	-1.33258	2.3e-08
ST6GALNAC2	ENSSSCG00000017177	-1.33911	4.06e-19
SPON1	ENSSSCG00000013393	-1.34005	0.00149424
PKP3	ENSSSCG00000027302	-1.34087	0.00107477
RAD54L	ENSSSCG00000003905	-1.34137	1.71e-15
MPP2	ENSSSCG00000017367	-1.34141	0.000615059
KLHL5	ENSSSCG00000008787	-1.34288	3.68e-32
HIC1	ENSSSCG00000025717	-1.34362	1.9e-47
SYCP2	ENSSSCG00000007529	-1.34733	2.24e-19
CKAP2	ENSSSCG00000009378	-1.35096	5.32e-21
GDAP1L1	ENSSSCG00000007373	-1.35111	0.00527813
EIF4E3	ENSSSCG00000011516	-1.35579	1.26e-30
PDGFRL	ENSSSCG00000006988	-1.35628	9.4e-17
PLCG2	ENSSSCG00000002688	-1.3588	0.000386904
ADCY3	ENSSSCG00000008578	-1.36358	6.42e-48
ABTB2	ENSSSCG00000013303	-1.36647	0.000191256
DLX2	ENSSSCG00000015954	-1.36818	2.7e-28
EPB41L2	ENSSSCG00000004199	-1.3686	0
ENSSSCG00000007978	ENSSSCG00000007978	-1.36946	0.010985
KIF14	ENSSSCG00000010912	-1.37022	4.25e-30
TMEFF1	ENSSSCG00000005391	-1.37077	4.46e-22
IQCB1	ENSSSCG00000011881	-1.37309	9.44e-19
RMI2	ENSSSCG00000022149	-1.37345	1.11e-22
PIK3C2B	ENSSSCG00000015283	-1.37677	4.13e-10
EXO1	ENSSSCG00000010865	-1.37734	7.98e-17
SLC16A5	ENSSSCG00000017215	-1.37887	3.21e-33
PRIM1	ENSSSCG00000026055	-1.38534	2.85e-19
IGFBP4	ENSSSCG00000017472	-1.38665	8.34e-44
C12orf56	ENSSSCG00000000464	-1.38987	0.0172309
HOXB3	ENSSSCG00000017534	-1.39044	1.06e-19
PHYKPL	ENSSSCG00000014030	-1.39054	2.93e-10
FBXO44	ENSSSCG00000003421	-1.39218	7.21e-16
MTR	ENSSSCG00000010143	-1.40206	2.04e-33
PCED1B	ENSSSCG00000000811	-1.40585	1.95e-05
MYO5B	ENSSSCG00000004511	-1.40732	0.00335391
ENSSSCG00000027124	ENSSSCG00000027124	-1.42109	1.46e-149
FZD2	ENSSSCG00000029838	-1.4211	9.54e-24
RAB42	ENSSSCG00000030432	-1.4308	0.000146116
CCDC122	ENSSSCG00000009426	-1.43268	0.000455814
SFRP1	ENSSSCG00000025822	-1.43549	6.93e-21
CCDC39	ENSSSCG00000011768	-1.44279	3.7e-09
LGR4	ENSSSCG00000013335	-1.44406	1.76e-33
RHOD	ENSSSCG00000022726	-1.45253	8.06e-46
MAP3K8	ENSSSCG00000020705	-1.45333	6.06e-12
WDR66	ENSSSCG00000009802	-1.45469	0.0113513
NID1	ENSSSCG00000026819	-1.46032	7.83e-171
RGS20	ENSSSCG00000006262	-1.46085	6.15e-15
ACE	ENSSSCG00000017296	-1.46122	2.74e-14
APOF	ENSSSCG00000000398	-1.46286	1.01e-07
SDC1	ENSSSCG00000008601	-1.47186	8.9e-55
NFATC4	ENSSSCG00000001986	-1.47314	2.72e-120
CLIP3	ENSSSCG00000002921	-1.47419	5.86e-123
ENSSSCG00000016451	ENSSSCG00000016451	-1.4753	0.000437899
CDK3	ENSSSCG00000017193	-1.47643	3.38e-06
TRIM2	ENSSSCG00000029200	-1.48509	1.99e-53
FZD3	ENSSSCG00000009679	-1.49094	0.00157964
GLDN	ENSSSCG00000004632	-1.49935	1.18e-10
KIF27	ENSSSCG00000021571	-1.51404	5.57e-09
CACNG7	ENSSSCG00000025532	-1.52154	0.000192007
SFRP2	ENSSSCG00000009004	-1.52312	2.82e-198
KIF5C	ENSSSCG00000022919	-1.52384	5.36e-05
MAP3K1	ENSSSCG00000016918	-1.53221	1.36e-43
ATF5	ENSSSCG00000003201	-1.53463	3.37e-200
TSPAN18	ENSSSCG00000013278	-1.53647	8.16e-21
ANXA9	ENSSSCG00000006643	-1.53974	1.99e-05
LRP5	ENSSSCG00000012885	-1.54089	2.53e-29
STYK1	ENSSSCG00000000634	-1.54517	2.86e-06
ZNF660	ENSSSCG00000011310	-1.54555	6.81e-05
RUNDC3A	ENSSSCG00000017359	-1.5464	0.000283133
ENSSSCG00000018026	ENSSSCG00000018026	-1.55864	0.00151387
TMEM177	ENSSSCG00000015742	-1.56173	7.95e-06
PTK7	ENSSSCG00000001660	-1.56519	4.38e-259
DCHS1	ENSSSCG00000029189	-1.57045	4.66e-165
KBTBD11	ENSSSCG00000029796	-1.57178	4.15e-06
ZSCAN4	ENSSSCG00000003987	-1.57249	1.36e-07
SDR42E2	ENSSSCG00000007842	-1.57335	0.00279631
FOXE1	ENSSSCG00000005369	-1.57513	6.59e-06
RPP25	ENSSSCG00000001888	-1.57912	0.00064705
LRRIQ1	ENSSSCG00000000934	-1.58268	0.00131474
IL1A	ENSSSCG00000008090	-1.59106	3.72e-06
FAM171B	ENSSSCG00000025134	-1.59765	8.09e-29
WASF3	ENSSSCG00000009300	-1.59874	2.6e-15
MCAM	ENSSSCG00000015116	-1.6002	1.01e-18
PALLD	ENSSSCG00000029331	-1.60867	0
FHDC1	ENSSSCG00000009011	-1.6119	1.15e-19
DACT3	ENSSSCG00000022280	-1.62326	1.52e-59
SLC25A29	ENSSSCG00000002520	-1.62642	2.5e-78
CRACD	ENSSSCG00000008903	-1.63285	5.08e-26
DAB2IP	ENSSSCG00000005524	-1.63334	1.16e-58
TEX15	ENSSSCG00000015841	-1.63449	1.59e-19
LRRC36	ENSSSCG00000002779	-1.6359	0.00212961
PIM1	ENSSSCG00000001573	-1.64149	1.04e-52
HPSE	ENSSSCG00000009237	-1.65803	0.00842947
XKR5	ENSSSCG00000015756	-1.66413	1.42e-08
GDAP1	ENSSSCG00000006173	-1.67348	0.000109241
SMO	ENSSSCG00000016569	-1.67644	1.64e-103
FREM2	ENSSSCG00000009364	-1.6774	4.95e-13
PPFIA4	ENSSSCG00000015474	-1.68218	1.87e-05
KIF5A	ENSSSCG00000000439	-1.68454	6.88e-15
TMEM26	ENSSSCG00000023525	-1.68774	7.11e-66
IL1RAP	ENSSSCG00000021206	-1.69762	2.16e-21
ENSSSCG00000008765	ENSSSCG00000008765	-1.69826	4.27e-223
LRRC32	ENSSSCG00000014869	-1.70127	5.63e-103
DUSP10	ENSSSCG00000010831	-1.70668	1.29e-10
GSTM3	ENSSSCG00000006821	-1.70706	8.86e-20
MRAS	ENSSSCG00000027443	-1.71503	1.19e-87
ENSSSCG00000001612	ENSSSCG00000001612	-1.71586	0.000322556
APOE	ENSSSCG00000003088	-1.71727	1.01e-37
PCDH1	ENSSSCG00000022289	-1.71791	2.64e-96
MNS1	ENSSSCG00000004601	-1.72316	1.96e-14
THBS3	ENSSSCG00000006524	-1.7251	5.97e-66
TPK1	ENSSSCG00000015462	-1.73074	3.91e-210
KLHL23	ENSSSCG00000015937	-1.73159	2.41e-17
LYN	ENSSSCG00000006250	-1.73464	6.36e-15
IL11RA	ENSSSCG00000010968	-1.73963	5.77e-180
HOXD10	ENSSSCG00000015981	-1.74677	6.4e-05
MAN1C1	ENSSSCG00000023235	-1.74806	1.29e-68
TBKBP1	ENSSSCG00000017515	-1.74983	4.27e-95
ENSSSCG00000010084	ENSSSCG00000010084	-1.75446	9.6e-12
ENSSSCG00000021941	ENSSSCG00000021941	-1.7553	7.14e-14
RBP4	ENSSSCG00000010479	-1.75708	7.37e-43
GULP1	ENSSSCG00000016033	-1.77155	3.74e-25
SSPN	ENSSSCG00000025531	-1.77915	5.52e-100
TMEM102	ENSSSCG00000028725	-1.78304	1.61e-14
PDE1C	ENSSSCG00000016668	-1.78384	3.79e-42
GUCY1A1	ENSSSCG00000008866	-1.78513	1.26e-35
PDE4B	ENSSSCG00000003805	-1.7939	4.93e-09
DHRS3	ENSSSCG00000003439	-1.79437	4.77e-57
SAMD14	ENSSSCG00000017585	-1.79568	3.36e-07
ARRB1	ENSSSCG00000014852	-1.79859	0.000359027
DPF1	ENSSSCG00000025160	-1.80412	1.11e-09
DNAH9	ENSSSCG00000018015	-1.80416	0.00189124
REM1	ENSSSCG00000028529	-1.80464	0.00137418
ENSSSCG00000015390	ENSSSCG00000015390	-1.80683	0
HCN1	ENSSSCG00000026527	-1.80824	1.91e-06
MAP2	ENSSSCG00000016151	-1.81147	7.1e-07
AKNA	ENSSSCG00000023894	-1.81196	4.13e-103
SPP1	ENSSSCG00000009216	-1.81245	1.39e-10
SARM1	ENSSSCG00000030358	-1.81795	3e-15
ANKDD1B	ENSSSCG00000014083	-1.83635	3.41e-05
CD248	ENSSSCG00000029949	-1.84764	0
DLG2	ENSSSCG00000014904	-1.84857	0.000724922
ENSSSCG00000027890	ENSSSCG00000027890	-1.8494	1.5e-42
ROR1	ENSSSCG00000003811	-1.85755	3.98e-53
EMILIN1	ENSSSCG00000008557	-1.86219	0
CDH11	ENSSSCG00000002795	-1.86408	0
AS3MT	ENSSSCG00000010592	-1.86581	0.00021547
CYGB	ENSSSCG00000017181	-1.87232	5.7e-39
LHX2	ENSSSCG00000005586	-1.87376	0.000354729
ZNF423	ENSSSCG00000002838	-1.89879	4.15e-29
MCF2L2	ENSSSCG00000021749	-1.90556	0.000176764
TSPOAP1	ENSSSCG00000017638	-1.90746	1.41e-80
LAMC2	ENSSSCG00000015556	-1.91285	8.24e-46
ARSG	ENSSSCG00000017261	-1.91474	1.22e-05
TLR2	ENSSSCG00000009002	-1.92018	7.97e-06
PDE7A	ENSSSCG00000006218	-1.92033	5.32e-06
MARK1	ENSSSCG00000010825	-1.92307	4.76e-17
ENSSSCG00000006455	ENSSSCG00000006455	-1.92823	2.1e-09
OLFML2B	ENSSSCG00000006345	-1.92855	7.38e-12
LMO2	ENSSSCG00000013307	-1.93011	2.87e-06
CHRNA3	ENSSSCG00000001752	-1.93293	4.99e-25
ENG	ENSSSCG00000005625	-1.9412	1.57e-194
TMEM61	ENSSSCG00000025097	-1.94727	2.37e-13
PPP1R14C	ENSSSCG00000004094	-1.94785	4.57e-07
RAD54B	ENSSSCG00000024290	-1.96419	5.09e-06
CFAP300	ENSSSCG00000014980	-1.96507	2.67e-47
ZNF503	ENSSSCG00000010322	-1.97793	1.96e-67
ENSSSCG00000027665	ENSSSCG00000027665	-1.98969	9.85e-10
TENM3	ENSSSCG00000015774	-1.99043	4.42e-78
OSR2	ENSSSCG00000006073	-1.99462	6.6e-84
CACHD1	ENSSSCG00000004829	-2.00171	1.8e-11
TMEM40	ENSSSCG00000011583	-2.00263	0.000725365
KCNN2	ENSSSCG00000014213	-2.0099	1.96e-05
UNC5C	ENSSSCG00000021874	-2.02688	1.57e-47
LIMCH1	ENSSSCG00000008799	-2.03117	6.21e-43
ZNF567	ENSSSCG00000002932	-2.03429	7.62e-20
DNM1	ENSSSCG00000005641	-2.03563	0
RARRES1	ENSSSCG00000028623	-2.04738	7.85e-19
CLDN6	ENSSSCG00000023743	-2.05296	1.06e-45
ANGPT1	ENSSSCG00000006035	-2.07094	0.000724908
ELMO3	ENSSSCG00000002786	-2.08276	1.19e-38
PCBP3	ENSSSCG00000023041	-2.08301	0.000878248
GRID2	ENSSSCG00000009197	-2.08367	1.11e-05
PGAP4	ENSSSCG00000029687	-2.08437	9.96e-21
SLC6A15	ENSSSCG00000000936	-2.08965	1.34e-20
FNBP1L	ENSSSCG00000006894	-2.0922	2.25e-145
DTX4	ENSSSCG00000013145	-2.09255	4.74e-17
PTGIS	ENSSSCG00000007463	-2.10004	3.41e-94
TSPAN11	ENSSSCG00000000734	-2.10737	1.07e-30
SLC10A4	ENSSSCG00000008823	-2.10765	7.94e-10
ATL1	ENSSSCG00000005020	-2.10805	6.12e-42
AMPH	ENSSSCG00000024136	-2.11024	7.97e-07
CDC14B	ENSSSCG00000027557	-2.11341	1.86e-53
SIX2	ENSSSCG00000008446	-2.11483	1.89e-48
TRAF5	ENSSSCG00000021068	-2.1231	7.57e-11
BICC1	ENSSSCG00000010204	-2.13901	1.24e-195
MEX3A	ENSSSCG00000006497	-2.13925	4.33e-06
GRAMD1B	ENSSSCG00000015144	-2.14795	4.04e-06
MN1	ENSSSCG00000009966	-2.14806	1.14e-24
ICAM1	ENSSSCG00000013655	-2.15647	1.5e-44
CACNA1A	ENSSSCG00000013754	-2.17586	9.57e-06
TMOD2	ENSSSCG00000004628	-2.18228	9.42e-08
NEDD9	ENSSSCG00000023956	-2.19539	4.06e-12
PLSCR4	ENSSSCG00000011690	-2.20038	6.6e-55
RNF43	ENSSSCG00000017640	-2.20338	1.76e-15
GSDME	ENSSSCG00000016716	-2.20483	5.16e-32
ADAMTS14	ENSSSCG00000010272	-2.21185	1.68e-142
LRRC56	ENSSSCG00000027045	-2.23146	2.92e-05
CREB3L4	ENSSSCG00000006560	-2.23149	7.24e-08
ANKH	ENSSSCG00000016784	-2.24296	9.3e-10
TMPRSS11A	ENSSSCG00000008927	-2.25043	3.03e-05
KAZALD1	ENSSSCG00000022429	-2.25275	1.01e-58
C19orf38	ENSSSCG00000013632	-2.25515	0.000131277
KCNK5	ENSSSCG00000025423	-2.2648	7.52e-18
TMEM51	ENSSSCG00000021026	-2.26905	2.35e-21
MDK	ENSSSCG00000013260	-2.28705	1.36e-168
BDNF	ENSSSCG00000013333	-2.2881	2.29e-14
MICU3	ENSSSCG00000006981	-2.29388	8.25e-08
FOLH1B	ENSSSCG00000027093	-2.29848	9.2e-21
PKNOX2	ENSSSCG00000015211	-2.30222	3.5e-11
STIM1	ENSSSCG00000014792	-2.30579	2.14e-132
HTATIP2	ENSSSCG00000013349	-2.3119	3.64e-151
KLHL29	ENSSSCG00000008593	-2.3148	4.88e-71
SMPDL3A	ENSSSCG00000004233	-2.3298	4.75e-08
SPEF2	ENSSSCG00000016831	-2.33175	9.43e-28
TFPI2	ENSSSCG00000015322	-2.35221	2.06e-54
COL12A1	ENSSSCG00000004484	-2.35539	0
CA13	ENSSSCG00000006143	-2.35799	2.43e-14
NETO2	ENSSSCG00000026318	-2.36079	0.000194247
ENSSSCG00000024302	ENSSSCG00000024302	-2.36401	2.6e-84
DDR1	ENSSSCG00000001382	-2.38622	2.57e-107
ID4	ENSSSCG00000024312	-2.39205	2.66e-135
MMP16	ENSSSCG00000006132	-2.40223	1.56e-115
PDE8B	ENSSSCG00000014097	-2.4049	7.28e-08
CA4	ENSSSCG00000023186	-2.41456	2.22e-18
MGAM2	ENSSSCG00000016487	-2.41461	1.92e-36
WNT2B	ENSSSCG00000006780	-2.41619	5.08e-64
CREB5	ENSSSCG00000016690	-2.43199	3.67e-26
SOD3	ENSSSCG00000028814	-2.43863	3.27e-138
RFTN1	ENSSSCG00000011198	-2.43911	3.35e-19
NPFFR2	ENSSSCG00000008944	-2.44216	1.43e-05
LOXL4	ENSSSCG00000010532	-2.44898	0
GATA2	ENSSSCG00000011618	-2.44992	1.45e-290
CDO1	ENSSSCG00000014219	-2.46078	5.03e-06
ATP2A3	ENSSSCG00000017874	-2.46215	3.01e-05
ENSSSCG00000000148	ENSSSCG00000000148	-2.46554	3.82e-18
SLC39A8	ENSSSCG00000009169	-2.47418	0.000275146
C1QTNF3	ENSSSCG00000016823	-2.47816	5.72e-08
NTM	ENSSSCG00000015253	-2.48332	1.69e-17
CNR1	ENSSSCG00000004309	-2.48687	3.54e-06
LGALS13	ENSSSCG00000002983	-2.51131	0.000163737
TTC39A	ENSSSCG00000003875	-2.51627	4.5e-11
TUSC1	ENSSSCG00000005128	-2.51727	3.33e-17
ENSSSCG00000023322	ENSSSCG00000023322	-2.52744	8.78e-06
ENO2	ENSSSCG00000028373	-2.53216	6.96e-07
AEBP1	ENSSSCG00000016754	-2.53825	0
THSD4	ENSSSCG00000004980	-2.54373	1.54e-50
TLX2	ENSSSCG00000022499	-2.54902	1.4e-46
SH2D4B	ENSSSCG00000010342	-2.54937	1.8e-10
ASPN	ENSSSCG00000008072	-2.55233	2.56e-44
GATA3	ENSSSCG00000011125	-2.55571	3.26e-59
KIAA1614	ENSSSCG00000015538	-2.56482	1.02e-68
BVES	ENSSSCG00000004366	-2.56718	1.23e-28
CYP2B22	ENSSSCG00000003006	-2.57057	2.54e-07
OSBPL10	ENSSSCG00000011230	-2.5726	5.22e-21
FBLN1	ENSSSCG00000000010	-2.58777	4.52e-07
FGFR3	ENSSSCG00000030827	-2.59445	2.71e-44
FZD7	ENSSSCG00000016111	-2.59692	1.27e-136
SHTN1	ENSSSCG00000010665	-2.60203	2.74e-50
SLIT3	ENSSSCG00000017012	-2.62379	4.48e-39
THBS2	ENSSSCG00000004012	-2.62601	0
CASQ1	ENSSSCG00000006390	-2.62859	1.24e-10
HOMER2	ENSSSCG00000001804	-2.63264	7.32e-20
RAMP2	ENSSSCG00000017389	-2.63737	1.33e-27
ATP9A	ENSSSCG00000007478	-2.64513	8.43e-236
AKT3	ENSSSCG00000010872	-2.64742	2.68e-200
TRPV2	ENSSSCG00000018032	-2.65071	2.24e-08
FHOD3	ENSSSCG00000027935	-2.65695	5.11e-48
PLCE1	ENSSSCG00000010483	-2.67287	6.51e-134
FST	ENSSSCG00000016892	-2.67566	6.11e-11
ITGB2	ENSSSCG00000025133	-2.677	1.29e-05
AMIGO2	ENSSSCG00000000810	-2.68644	1.07e-199
ACCS	ENSSSCG00000013282	-2.69538	1.36e-17
HOXB5	ENSSSCG00000017540	-2.6954	4.31e-13
ENSSSCG00000004024	ENSSSCG00000004024	-2.69757	1.73e-98
LTBP1	ENSSSCG00000008510	-2.70143	4.93e-86
ENPP2	ENSSSCG00000006001	-2.70228	2.37e-05
PAPLN	ENSSSCG00000002341	-2.72137	3.32e-15
FAM198A	ENSSSCG00000011294	-2.73081	8.82e-08
MYRF	ENSSSCG00000013078	-2.7349	1.31e-05
IGDCC4	ENSSSCG00000004931	-2.73632	1.99e-83
ZNF365	ENSSSCG00000010222	-2.74048	4.38e-09
ITGAL	ENSSSCG00000007797	-2.76696	4.1e-62
CFI	ENSSSCG00000009138	-2.77326	4.12e-20
NIM1K	ENSSSCG00000016873	-2.77711	1.49e-29
OBSL1	ENSSSCG00000028052	-2.78433	5.27e-107
SNAP91	ENSSSCG00000004453	-2.80059	1.07e-10
EFEMP2	ENSSSCG00000012971	-2.80443	0
PARD3B	ENSSSCG00000016123	-2.82145	2.11e-17
APBB1	ENSSSCG00000014628	-2.83665	5.84e-92
EBF4	ENSSSCG00000007171	-2.85123	6.76e-05
FAM131B	ENSSSCG00000028274	-2.8544	2.52e-22
PRICKLE2	ENSSSCG00000011495	-2.86179	1.04e-42
SLA-DQB1	ENSSSCG00000001457	-2.86335	9.54e-06
CERS4	ENSSSCG00000013595	-2.86337	1.64e-32
APOA1	ENSSSCG00000030921	-2.86885	1.6e-11
FAIM	ENSSSCG00000023814	-2.87877	5.88e-26
TLN2	ENSSSCG00000024088	-2.89802	4.63e-96
BAMBI	ENSSSCG00000011014	-2.90956	1.67e-07
DENND2C	ENSSSCG00000006755	-2.91572	3.37e-09
CPPED1	ENSSSCG00000024206	-2.91721	3.2e-23
COMP	ENSSSCG00000013916	-2.93649	2.43e-07
NR4A3	ENSSSCG00000005385	-2.95903	2.04e-06
MASP1	ENSSSCG00000011806	-2.95954	2.82e-48
SLCO2A1	ENSSSCG00000011641	-2.96274	1.85e-06
SH3BP1	ENSSSCG00000028531	-2.97609	1.79e-05
ZDBF2	ENSSSCG00000016130	-2.97665	1.11e-29
CACNA1I	ENSSSCG00000000082	-2.98871	1.67e-05
ITGB4	ENSSSCG00000017204	-2.99327	1.68e-54
ENSSSCG00000017577	ENSSSCG00000017577	-2.99607	2.34e-07
ENSSSCG00000002709	ENSSSCG00000002709	-3.01003	1.58e-24
EPHA1	ENSSSCG00000016459	-3.02694	1.85e-05
TNFSF18	ENSSSCG00000015487	-3.02866	2.45e-06
EFEMP1	ENSSSCG00000008397	-3.03185	2.66e-136
ZNF385D	ENSSSCG00000011208	-3.05143	1.01e-120
PRSS12	ENSSSCG00000009114	-3.05784	8.54e-12
WNT2	ENSSSCG00000016628	-3.08727	6.39e-07
COL4A2	ENSSSCG00000009545	-3.10896	0
PDGFD	ENSSSCG00000014994	-3.12424	5.5e-40
ITPR1	ENSSSCG00000023437	-3.12442	1.18e-41
FADS1	ENSSSCG00000024015	-3.17491	0
FAM78B	ENSSSCG00000006321	-3.20204	2.24e-38
C1QTNF12	ENSSSCG00000003333	-3.20596	2.96e-42
HOXC6	ENSSSCG00000030585	-3.21883	4.67e-84
GNG2	ENSSSCG00000028092	-3.2716	0
BEST1	ENSSSCG00000023090	-3.27356	7.35e-10
APLP1	ENSSSCG00000002916	-3.30912	0.000219033
RASL11B	ENSSSCG00000008835	-3.31192	2.11e-12
TTC7B	ENSSSCG00000002436	-3.31662	5.82e-112
REEP2	ENSSSCG00000014335	-3.32102	6.32e-10
JAM2	ENSSSCG00000023028	-3.3252	6.31e-33
SULF1	ENSSSCG00000006197	-3.32928	6.13e-38
JPH1	ENSSSCG00000006174	-3.33349	4.64e-06
TRPC1	ENSSSCG00000011681	-3.36671	2.2e-24
ACTG2	ENSSSCG00000008294	-3.37583	2.5e-107
CTF1	ENSSSCG00000007774	-3.38002	2.59e-09
ECHDC2	ENSSSCG00000003854	-3.41613	2.92e-95
DPYSL4	ENSSSCG00000010762	-3.43202	2.87e-07
ARAP3	ENSSSCG00000014391	-3.43684	2.23e-43
ENSSSCG00000014575	ENSSSCG00000014575	-3.44816	1.6e-14
PRSS35	ENSSSCG00000004452	-3.45807	4.49e-22
FGFR2	ENSSSCG00000010698	-3.46474	1.3e-57
S1PR3	ENSSSCG00000009580	-3.47173	1.12e-05
JAKMIP2	ENSSSCG00000014420	-3.47278	1.61e-07
FSD1	ENSSSCG00000013505	-3.48856	1.27e-06
CRISPLD2	ENSSSCG00000002669	-3.52887	1.29e-131
ADGRD1	ENSSSCG00000009745	-3.53109	5.49e-45
ZNF135	ENSSSCG00000021888	-3.53595	7.03e-33
AUTS2	ENSSSCG00000007727	-3.56876	1.54e-115
MYH3	ENSSSCG00000018007	-3.57551	8.66e-07
INHBE	ENSSSCG00000000442	-3.6	1.78e-59
CRMP1	ENSSSCG00000022896	-3.61639	3.33e-17
ENSSSCG00000027677	ENSSSCG00000027677	-3.62524	6.03e-11
CHD5	ENSSSCG00000003366	-3.65593	1.45e-114
DENND2A	ENSSSCG00000016497	-3.66016	1.4e-37
CMAH	ENSSSCG00000001099	-3.67963	1.85e-10
SVEP1	ENSSSCG00000005455	-3.68271	2.25e-214
BARX1	ENSSSCG00000008081	-3.68888	1.88e-08
FBXL7	ENSSSCG00000028239	-3.69023	6.1e-109
CMPK2	ENSSSCG00000008647	-3.70727	2.01e-14
ARSI	ENSSSCG00000014448	-3.71594	8.21e-81
ALDH1A3	ENSSSCG00000004822	-3.72552	3.34e-270
GPRC5B	ENSSSCG00000007864	-3.7394	2.6e-154
SEMA4D	ENSSSCG00000009584	-3.74473	9.14e-20
FAM129A	ENSSSCG00000015567	-3.75565	0
CACNB1	ENSSSCG00000017510	-3.78369	5.4e-45
RNF157	ENSSSCG00000017186	-3.79537	1.03e-45
PCSK9	ENSSSCG00000025020	-3.81763	4.77e-07
TPM2	ENSSSCG00000005316	-3.82704	0
CPNE8	ENSSSCG00000000778	-3.83796	2.23e-61
ACSS3	ENSSSCG00000000939	-3.86781	2.75e-09
CCSER1	ENSSSCG00000022986	-3.91772	2.76e-07
PYGM	ENSSSCG00000013022	-3.92959	1.62e-08
ITGA9	ENSSSCG00000011245	-3.9856	3.07e-10
CRLF1	ENSSSCG00000013909	-4.0144	0
AASS	ENSSSCG00000016613	-4.03201	2.92e-97
LONRF2	ENSSSCG00000008176	-4.04053	7.01e-08
CDH4	ENSSSCG00000025784	-4.06188	5.45e-09
FAM110B	ENSSSCG00000006240	-4.09155	1.86e-16
PTH1R	ENSSSCG00000011326	-4.16461	3.11e-14
TNS3	ENSSSCG00000016725	-4.19867	1.87e-05
CNN1	ENSSSCG00000013614	-4.21522	2.25e-63
CEP112	ENSSSCG00000023992	-4.21949	6.58e-28
SIM1	ENSSSCG00000004357	-4.22402	1.48e-05
ZNF704	ENSSSCG00000022989	-4.23427	1.15e-05
WDR86	ENSSSCG00000016437	-4.25921	1.42e-26
P3H2	ENSSSCG00000011813	-4.26683	7.95e-61
CPAMD8	ENSSSCG00000013869	-4.2786	1.55e-111
LEF1	ENSSSCG00000009148	-4.30574	2.23e-15
TMEM117	ENSSSCG00000000801	-4.3107	1.46e-21
ESRP1	ENSSSCG00000006099	-4.32951	1.38e-103
GLI2	ENSSSCG00000015733	-4.3652	5.25e-74
BCL11B	ENSSSCG00000002507	-4.37342	2.78e-14
CTTNBP2	ENSSSCG00000016625	-4.37765	9.3e-08
TUB	ENSSSCG00000014581	-4.37941	4.37e-29
CMYA5	ENSSSCG00000026098	-4.38545	1.31e-07
ENSSSCG00000026996	ENSSSCG00000026996	-4.40979	7.49e-11
RIMKLB	ENSSSCG00000000665	-4.43595	2.17e-244
LRP3	ENSSSCG00000002863	-4.46765	1.95e-222
CYP7B1	ENSSSCG00000022092	-4.47068	8.67e-29
CLDN11	ENSSSCG00000011747	-4.47898	1.65e-53
SDK1	ENSSSCG00000007574	-4.49776	5.73e-08
NHSL1	ENSSSCG00000004149	-4.54329	9.28e-82
TNN	ENSSSCG00000015507	-4.57969	1.34e-15
COL7A1	ENSSSCG00000011355	-4.60708	1.7e-101
CEBPA	ENSSSCG00000002866	-4.66237	4.03e-77
ADAMTS15	ENSSSCG00000015250	-4.69621	2.08e-72
SATB1	ENSSSCG00000011201	-4.70298	6.06e-09
MEDAG	ENSSSCG00000009331	-4.74218	3.08e-23
ADAMTS20	ENSSSCG00000000795	-4.76928	5.45e-212
CHL1	ENSSSCG00000011524	-4.78966	2.28e-11
GATA5	ENSSSCG00000007538	-4.7977	4.62e-09
RNF144A	ENSSSCG00000008646	-4.79921	1.71e-13
PEG3	ENSSSCG00000003326	-4.87413	3.6e-33
RARB	ENSSSCG00000011212	-4.91621	4.47e-12
ZNF618	ENSSSCG00000005484	-4.92269	4.72e-34
TAMALIN	ENSSSCG00000000234	-4.928	4.69e-71
ACVRL1	ENSSSCG00000000232	-4.95744	2.38e-58
SLC7A10	ENSSSCG00000002864	-4.96842	4.43e-19
PTPRN	ENSSSCG00000016218	-4.9766	1.63e-34
PAK1	ENSSSCG00000014878	-4.99814	1.33e-27
IGF2BP1	ENSSSCG00000023128	-5.0172	2.73e-10
ABI3BP	ENSSSCG00000011959	-5.0353	5.01e-06
SLC7A2	ENSSSCG00000006987	-5.09947	7.39e-62
B3GALNT1	ENSSSCG00000021774	-5.11788	6.49e-18
TMEM132E	ENSSSCG00000022987	-5.12665	1.48e-58
IFIT1	ENSSSCG00000010452	-5.18551	3.84e-06
SH3TC1	ENSSSCG00000008722	-5.18935	2.63e-06
MSX1	ENSSSCG00000008727	-5.19329	3.79e-21
HHIP	ENSSSCG00000009045	-5.24846	5.26e-24
ITGA4	ENSSSCG00000016009	-5.2742	2.18e-23
ENSSSCG00000024791	ENSSSCG00000024791	-5.3153	2.13e-124
LDB2	ENSSSCG00000029227	-5.48645	1.75e-06
MAL2	ENSSSCG00000006003	-5.50908	3.94e-07
PDE7B	ENSSSCG00000004165	-5.51048	1.82e-06
SCUBE1	ENSSSCG00000000029	-5.53193	7.61e-33
GDF10	ENSSSCG00000010376	-5.55094	9.07e-10
PPP1R9A	ENSSSCG00000015329	-5.57278	2.51e-07
ADCY4	ENSSSCG00000001988	-5.6469	3.23e-10
PRKG1	ENSSSCG00000010429	-5.66859	2.32e-59
SEMA5A	ENSSSCG00000017095	-5.67668	6.01e-07
PTX3	ENSSSCG00000011727	-5.86858	0
MST1R	ENSSSCG00000027992	-5.88063	2.23e-14
SLIT2	ENSSSCG00000008749	-5.881	1.9e-119
FBN2	ENSSSCG00000014256	-5.89063	9.54e-28
ZIC1	ENSSSCG00000011692	-5.93246	1.83e-38
STRA6	ENSSSCG00000001909	-5.95623	2.34e-08
ARHGEF25	ENSSSCG00000000435	-6.02272	7.45e-273
COL11A1	ENSSSCG00000006857	-6.04667	1.16e-11
FXYD1	ENSSSCG00000021374	-6.05854	9.42e-08
RXFP2	ENSSSCG00000009336	-6.16913	5.73e-09
KHDRBS3	ENSSSCG00000005941	-6.17198	3.23e-12
ABCC9	ENSSSCG00000000571	-6.18546	2.84e-08
ENSSSCG00000023771	ENSSSCG00000023771	-6.25036	4.1e-08
MPPED2	ENSSSCG00000013327	-6.25785	1.74e-08
ANKRD1	ENSSSCG00000010461	-6.27783	6.81e-32
ZNF286A	ENSSSCG00000018029	-6.2934	4.28e-08
DCHS2	ENSSSCG00000026886	-6.29733	3.67e-08
GFRA2	ENSSSCG00000009605	-6.32568	1.14e-08
GPC6	ENSSSCG00000009489	-6.33231	2.39e-08
TM6SF1	ENSSSCG00000001800	-6.33556	1.15e-08
GRIA4	ENSSSCG00000030565	-6.34031	2.72e-08
A2ML1	ENSSSCG00000000664	-6.35093	3.61e-08
TNIK	ENSSSCG00000028905	-6.42143	1.91e-73
GUCY2C	ENSSSCG00000026724	-6.42536	1.54e-08
LRRN4CL	ENSSSCG00000024917	-6.44304	0
FGF10	ENSSSCG00000016878	-6.4727	9.25e-09
MFAP2	ENSSSCG00000003479	-6.47569	2.78e-87
PAX1	ENSSSCG00000007112	-6.51367	7.33e-09
ASXL3	ENSSSCG00000003736	-6.54249	5.55e-09
AGTR1	ENSSSCG00000011695	-6.59596	6.73e-27
NOVA1	ENSSSCG00000024396	-6.69487	1.42e-163
PI15	ENSSSCG00000006172	-6.70941	2e-09
SLC1A6	ENSSSCG00000013833	-6.72914	1.57e-09
DES	ENSSSCG00000020785	-6.91902	2.56e-15
FGD5	ENSSSCG00000011598	-6.92179	3.81e-10
C17orf67	ENSSSCG00000030781	-6.96049	2.79e-25
PRKG2	ENSSSCG00000009250	-7.12921	7.83e-11
LSAMP	ENSSSCG00000027941	-7.16556	1.5e-16
LCP1	ENSSSCG00000009412	-7.24619	4.04e-11
TSTD1	ENSSSCG00000006370	-7.30572	1.15e-11
PDE3A	ENSSSCG00000028662	-7.44248	7.61e-12
CDH18	ENSSSCG00000026842	-7.45698	6.68e-12
POPDC3	ENSSSCG00000004367	-7.45866	6.41e-12
EPHB2	ENSSSCG00000003527	-7.47852	4.43e-13
TDRD12	ENSSSCG00000002857	-7.65278	1.24e-13
CCDC3	ENSSSCG00000011110	-7.66508	1.45e-12
RIPOR3	ENSSSCG00000007470	-7.73585	9.27e-13
ACTC1	ENSSSCG00000004803	-7.83321	2.22e-13
KIT	ENSSSCG00000008842	-7.86557	2.95e-13
ADAM23	ENSSSCG00000016131	-7.93682	2.89e-20
NNAT	ENSSSCG00000007336	-7.942	1.03e-14
CCN3	ENSSSCG00000006002	-8.01824	1.61e-20
PDLIM4	ENSSSCG00000014274	-8.13878	1.7e-68
EPHA3	ENSSSCG00000026130	-8.15383	2.44e-14
POSTN	ENSSSCG00000009361	-8.16478	0
PDPN	ENSSSCG00000003451	-8.19929	1.11e-14
ADRA1B	ENSSSCG00000017041	-8.33052	6.6e-15
SOX11	ENSSSCG00000008649	-8.53157	7.19e-16
GALNT17	ENSSSCG00000026457	-8.61851	4.9e-16
DAAM2	ENSSSCG00000001595	-8.7682	1.85e-95
TBX5	ENSSSCG00000009867	-8.82956	7.62e-17
DOCK10	ENSSSCG00000016237	-8.86003	6.36e-17
MEOX2	ENSSSCG00000015357	-9.25884	1.92e-18
ENSSSCG00000004207	ENSSSCG00000004207	-9.29589	1.19e-18
HSPA12B	ENSSSCG00000007147	-9.67823	3.49e-20
GRIN3A	ENSSSCG00000005400	-10.3614	3.68e-23
DMRT2	ENSSSCG00000005233	-10.902	1.54e-25
PTN	ENSSSCG00000016522	-11.393	7.59e-28
