# Supplementary material for: A unique spontaneously immortalised cell line from pig with enhanced adipogenic capacity
Source: NPJ Sci Food. 2025 Apr 20;9:52. doi: 10.1038/s41538-025-00413-y (PMC12010005; doi:10.1038/s41538-025-00413-y)
Supplement: Supplementary file 2 — Supplementary Data2 [file 41538_2025_413_MOESM2_ESM.xlsx]

## Sheet: Lipidomics all
Supplementary Table 2. Fatty acid profiles of adipocytes obtained after differentiation of FaTTy cells for 11 or 40 days, and adipose tissue samples from piglets
					Percentage of total fatty acids within sample
Fatty acid	Name	Saturation	D11 A	D11 B	D11 C	D40 A	D40 B	D40 C	Tissue A	Tissue B	Tissue C
10:0	Capric acid	Saturated	0.2	0.3	0.2	0.1	0.1	0.2	0.2	0.1	0.1
12:0	Lauric acid	Saturated	0.1	0.1	0.1	0	0	0.1	0.1	0.1	0.1
14:0	Myristic acid	Saturated	0.6	0.6	0.6	0.6	0.6	0.6	2.8	2.2	1.8
14:1(n-5)	Myristoleic acid	Monounsaturated	0	0	0	0	0	0	0.1	0.1	0.1
15:0	Pentadecanoic acid	Saturated	0.1	0.1	0.1	0	0.1	0	0.7	0.1	0.1
15:0 ai	15:0 ai	Saturated	0	0	0	0	0	0	0	0	0
15:0 i	Pentadecanoic acid	Saturated	0	0	0	0	0	0	0	0	0
16:0	Palmitic acid	Saturated	13.6	13.2	13.4	15.1	14.7	14.9	25.1	24.8	23.2
16:1 total	Palmitoleic acid	Monounsaturated	6.3	6.6	6.6	2.8	3	2.9	9.3	7.8	7
17:0	Margaric acid	Saturated	0.4	0.3	0.3	0.2	0.2	0.2	0.8	0.2	0.2
17:1	Heptadecenoic acid	Monounsaturated	0.6	0.6	0.6	0.3	0.4	0.3	0.8	0.2	0.2
18:0	Stearic acid	Saturated	8.5	8.6	8.5	9.5	9.6	9.7	8.3	7.4	7.9
18:1 (n-7)	cis-Vaccenic acid	Monounsaturated	8.4	8.6	8.6	6.1	6.3	6.3	6.2	4.1	4.3
18:1 10t	Methyllinolelaidic acid	Monounsaturated	0	0	0	0	0	0	0	0	0
18:1 11t	Vaccenic acid	Monounsaturated	0	0	0	0	0	0	0	0	0
18:1 12t	Gondoic acid	Monounsaturated	0	0	0	0	0	0	0.2	0	0
18:1 13c	Petroselinic acid	Monounsaturated	0.2	0.2	0.2	0.1	0.1	0.1	0.1	0.1	0.1
18:1 14c/16t	cis-10-Pentadecenoic acid	Monounsaturated	0	0	0	0	0	0	0	0	0
18:1 9t	Elaidic acid	Monounsaturated	0.2	0.2	0.2	0.2	0.1	0.1	0	0.1	0.1
18:1 tt	Trans-vaccenic acid	Monounsaturated	0	0	0	0	0	0	0	0	0
18:1(n-9)	Oleic acid	Monounsaturated	57.7	57.9	57.9	58.4	58.8	57.6	27.7	38.5	40.9
18:2 11t5c	Trans-vaccenic acid	Polyunsaturated	0	0	0	0	0	0	0.1	0	0
18:2 18t12c/9t13c	trans,trans-Linoleic acid	Polyunsaturated	0	0	0	0	0	0	0	0	0
18:2 9t12t	Linolelaidic acid	Polyunsaturated	0	0	0	0	0	0	0	0	0
18:2 conj	Conjugated linoleic acid	Polyunsaturated	0	0	0	0	0	0	0	0.1	0.1
18:2(n-6)	Linoleic acid	Polyunsaturated	0.1	0.1	0.1	0.1	0.1	0.1	11.7	10.9	10.6
18:3(n-3)	alpha-Linolenic acid	Polyunsaturated	0.1	0.1	0.1	0	0	0.1	0.9	1	0.9
19:0	Nonadecanoic acid	Saturated	0	0	0	0	0	0	0	0	0
20:0	Arachidic acid	Saturated	0.2	0.2	0.2	0.3	0.3	0.3	0.2	0.1	0.1
20:1 total	Eicosenoic acid	Monounsaturated	1.9	1.7	1.8	5.4	5	5.6	0.7	0.8	0.8
20:2(n-6)	Eicosadienoic acid	Polyunsaturated	0	0	0	0	0	0	0.3	0.4	0.5
20:3(n-3)	Eicosatrienoic acid	Polyunsaturated	0	0	0	0	0	0	0.1	0.2	0.2
20:4(n-6)	Arachidonic acid	Polyunsaturated	0.2	0.2	0.2	0.4	0.3	0.4	2.3	0.4	0.4
20:5(n-3)	Eicosapentaenoic acid (EPA)	Polyunsaturated	0.1	0	0	0	0	0.1	0.1	0	0
22:0	Behenic acid	Saturated	0	0	0.1	0	0	0	0.1	0	0
22:1 total	Erucic acid	Monounsaturated	0	0	0	0.1	0.1	0.1	0.1	0.1	0.1
22:5(n-3)	Docosapentaenoic acid (DPA)	Polyunsaturated	0.2	0.2	0.2	0.1	0.1	0.2	0.3	0.2	0.2
22:6(n-3)	Docosahexaenoic acid (DHA)	Polyunsaturated	0.3	0.2	0.2	0.1	0.1	0.2	0.5	0.1	0.1
24:0	Lignoceric acid	Saturated	0.2	0.1	0.1	0.1	0.1	0.1	0.5	0.1	0.1
24:1(n-9)	Nervonic acid	Monounsaturated	0	0	0	0.1	0.1	0.1	0.1	0	0
