# Supplementary material for: A unique spontaneously immortalised cell line from pig with enhanced adipogenic capacity
Source: NPJ Sci Food. 2025 Apr 20;9:52. doi: 10.1038/s41538-025-00413-y (PMC12010005; doi:10.1038/s41538-025-00413-y)
Supplement: Supplementary file 3 — Supplementary Data3 [file 41538_2025_413_MOESM3_ESM.xlsx]

## Sheet: Sheet1
Supplementary Table 3. List of porcine primers used for QPCR
Target	Forward primer 5’-3’	Reverse primer 5’-3’
ADIPOQ	GATTCCACACCTGAGGGGCTC	GGACCTTCAACCCCAGTCAC
CEBPA	CGGTGCGTCTAAGATGAGG	AGCGGTGAGTTTGCGTTT
DPP4	GGCGTCTGTGTTAATAGGGGAT	ATCTTCCAACCCAGCCAGTG
FABP4	AACCCAACCTGATCATCACTG	TCTTTCCATCCCACTTCTGC
FGF1	AGACGAGACCGAGTGGATTC	CAGTAGAGGAGCTTGGGCTTC
GATA3	AACCACGTCCCGTCCTACTA	GGTGGATGGACGTCTTGGAG
GUSB	CCCAAGGGTTACTTTGTCCAGAA	CGATGTAGGCGGTAGGCGTG
LEP	CAGTGACATTTCACACATGCAGTC	GTTGGTAGATCGCCAGGGTC
MEOX2	GGATCTCACTGAAAGACAGGTGA	CCCTGTTTGCTGGAGAGTGG
MYC	AGAGATGCCATGTGTCCACG	ATTGTGTGTCCGCCTCTTGT
PPARG	TTAGATGACAGCGACCTGGC	CACATTCAGCAAACCTGGGC
PTEN	ACCAGGACCAGAGGAAACCT	TTTGGAGAAAAGTATCGGTTGGC
RB1	CCTCTGGTCAGGCTTGCAT	ACAGATTCCCCACAGTTCCTT
RPL4	CAAGAGTAACTACAACCTTC	GAACTCTACGATGAATCTTC
TEL	CGGTTTGTTTGGGTTTGGGTTTGGGTTTGGGTTTGGGTT	GGCTTGCCTTACCCTTACCCTTACCCTTACCCTTACCCT
TERT	TCTGAGAGAGGCCATTCTGG	ACACGATCTAAGTGTTGCCTGA
TOP2B	AACTGGATGATGCTAATGATGCT	GGGAAAGACCCCGTATCTGTCTC
TP53	TAACCTGCACGTACTCCCC	CCATCGCTATAGTCAGAGCTGC
