# Supplementary material for: A unique spontaneously immortalised cell line from pig with enhanced adipogenic capacity
Source: NPJ Sci Food. 2025 Apr 20;9:52. doi: 10.1038/s41538-025-00413-y (PMC12010005; doi:10.1038/s41538-025-00413-y)
Supplement: Supplementary file 4 — Supplementary Data4 [file 41538_2025_413_MOESM4_ESM.xlsx]

## Sheet: Sheet1
Supplementary Table 4. PD-Cell passage equivalencies for the different cell types used in the study
MSC 1		MSC 2		MSC 3		MSC 4		MSC 5/FaTTy
PD	Passage	PD	Passage	PD	Passage	PD	Passage	PD	Passage
9	3	9	3	6	2	6	2	15	4
53	15	58	15	46	12	52	14	20	5
								72	20
								100	28
								115	32
								165	45
								200	56
								220	64
